# Supplementary material for: Super-enhancers and efficacy of triptolide in small cell carcinoma of the ovary hypercalcemic type
Source: iScience. 2025 Jan 7;28(2):111770. doi: 10.1016/j.isci.2025.111770 (PMC11791298; doi:10.1016/j.isci.2025.111770)
Supplement: Table S2. Table of differential gene expression with triptolide treatment [file mmc3.xlsx]

## Sheet: BIN67
	baseMean	log2FoldChange	lfcSE	stat	pvalue	padj
ENSG00000278212	314.879	0.31789	0.175912	1.8071	0.0707472	0.160696
ENSG00000273693	23.0269	0.598902	0.530363	1.12923	0.258801	0.419028
ENSG00000277930	18.0257	0.374057	0.527245	0.709456	0.478042	0.637359
ENSG00000182484	811.545	-0.261125	0.137461	-1.89963	0.0574817	0.136964
ENSG00000168939	160.061	-0.0662276	0.341533	-0.193913	0.846244	0.909714
ENSG00000185973	1601.69	0.0725645	0.134387	0.539967	0.58922	0.727204
ENSG00000274791	4.33048	-0.744311	1.22293	-0.608631	0.542769	0.691866
ENSG00000230578	23.3114	-0.441294	0.549512	-0.803065	0.421937	0.586972
ENSG00000224216	1.35665	-0.808329	3.34705	-0.241505	0.809164	NA
ENSG00000155961	486.707	-0.414511	0.29352	-1.41221	0.157888	0.292962
ENSG00000155959	4125.91	0.35935	0.0925307	3.88357	0.000102934	0.000776524
ENSG00000185515	1511.18	0.218062	0.0945553	2.30618	0.0211003	0.0622749
ENSG00000277203	629.112	-0.559895	0.116227	-4.81726	1.45546e-06	2.0829e-05
ENSG00000185010	178.796	0.620398	0.2288	2.71153	0.00669739	0.0246505
ENSG00000130830	284.462	-0.15488	0.164106	-0.94378	0.345282	0.511566
ENSG00000130826	4702.36	-0.288222	0.0987115	-2.91985	0.00350204	0.0145675
ENSG00000275882	35.3566	-4.86988	3.30402	-1.47393	0.140502	0.268727
ENSG00000279245	5.70178	0.688816	1.10813	0.621601	0.534204	0.684501
ENSG00000269335	1133.28	0.0401795	0.102449	0.39219	0.694918	0.806491
ENSG00000160211	4038.96	0.412917	0.0847781	4.87056	1.11283e-06	1.65189e-05
ENSG00000261773	4.52292	0.788994	1.24137	0.635582	0.525049	0.677662
ENSG00000126903	1552.44	-0.0533933	0.0958691	-0.55694	0.577568	0.718936
ENSG00000102178	2004.5	-1.00639	0.13359	-7.53342	4.94293e-14	3.50367e-12
ENSG00000071859	2539.14	0.0735427	0.092812	0.792383	0.428137	0.593019
ENSG00000203879	8964.01	0.323095	0.0967057	3.34101	0.000834733	0.00442683
ENSG00000071553	3222.16	0.44261	0.101609	4.356	1.32463e-05	0.00013797
ENSG00000197180	20.1214	0.0141999	0.523954	0.0271014	0.978379	0.98792
ENSG00000147403	31739.2	0.180546	0.0799487	2.25828	0.0239282	0.0687014
ENSG00000196924	68777.3	0.288532	0.101157	2.85231	0.00434033	0.0173408
ENSG00000007350	1.44106	-1.07961	2.30729	-0.467913	0.639847	NA
ENSG00000169057	3145.25	-0.0626728	0.0904606	-0.692818	0.488424	0.647157
ENSG00000184216	8703.79	-0.0517437	0.0821669	-0.629739	0.528866	0.680452
ENSG00000102030	7323.94	0.227726	0.135699	1.67817	0.0933142	0.197979
ENSG00000198910	872.78	0.0950408	0.10711	0.887319	0.374907	0.541713
ENSG00000180879	3460.83	0.428017	0.0944744	4.53051	5.88424e-06	6.94373e-05
ENSG00000184343	3.83977	-1.40801	1.54516	-0.911236	0.362171	0.529165
ENSG00000101986	1354.1	0.501392	0.0973591	5.14993	2.60588e-07	4.54909e-06
ENSG00000130822	11.9365	1.03545	0.651521	1.58929	0.111995	0.227076
ENSG00000130829	32.9691	-0.348213	0.401772	-0.866693	0.38611	0.552749
ENSG00000262919	1605.52	-0.500011	0.134478	-3.71817	0.000200671	0.00137102
ENSG00000182492	1.71063	1.46719	2.0496	0.715842	0.474089	NA
ENSG00000213397	1061.4	0.223276	0.191039	1.16875	0.242506	0.400224
ENSG00000214897	1.90476	0.712718	1.83534	0.38833	0.697772	NA
ENSG00000147394	140.448	0.465879	0.33071	1.40872	0.158917	0.294455
ENSG00000268606	904.569	-0.682693	0.160994	-4.24049	2.23031e-05	0.000213077
ENSG00000198930	1.74276	1.23602	1.63129	0.757696	0.448633	NA
ENSG00000268089	37.021	0.0919972	0.368913	0.249374	0.803072	0.881864
ENSG00000011677	1.43853	0.107985	1.67294	0.0645478	0.948534	NA
ENSG00000124260	17.8937	-0.382164	0.630308	-0.606313	0.544307	0.693408
ENSG00000147381	14142.5	0.252268	0.100671	2.50588	0.0122148	0.0402079
ENSG00000229967	142.742	0.608933	0.225107	2.70508	0.00682882	0.0250426
ENSG00000102181	3853.16	0.250984	0.101456	2.47381	0.0133679	0.043209
ENSG00000063601	1402.53	0.263104	0.110788	2.37484	0.0175565	0.053777
ENSG00000171100	911.287	0.0561246	0.122377	0.458619	0.646508	0.771492
ENSG00000013619	343.99	-0.614682	0.200029	-3.07296	0.00211945	0.00964494
ENSG00000234825	6.41921	0.734134	0.853987	0.859655	0.389979	0.556056
ENSG00000183171	8.65626	0.768697	0.966114	0.795659	0.42623	0.59127
ENSG00000235703	51.6142	-0.822518	0.377064	-2.18138	0.0291557	0.0804304
ENSG00000123584	5.66995	-0.19174	1.09912	-0.174448	0.861513	0.919031
ENSG00000171116	14.1082	0.950212	0.596112	1.59401	0.110933	0.225421
ENSG00000267978	579.432	0.230131	0.13471	1.70835	0.0875712	0.18876
ENSG00000241769	25.2558	1.22775	0.535184	2.29407	0.0217863	0.0638182
ENSG00000238039	2.11621	-1.32793	1.50862	-0.880234	0.378733	NA
ENSG00000219507	24.4813	0.283487	0.485139	0.584342	0.55899	0.705265
ENSG00000102081	1992.7	-0.100702	0.129715	-0.776333	0.437552	0.600781
ENSG00000224440	1.6432	1.8563	3.34343	0.55521	0.578751	NA
ENSG00000179542	20.329	-0.587235	0.55561	-1.05692	0.290548	0.454173
ENSG00000155495	11.4821	-0.611975	0.736294	-0.831156	0.405885	0.571606
ENSG00000196406	1.86774	0.0779082	1.99865	0.0389804	0.968906	NA
ENSG00000182195	1315.17	0.291071	0.10276	2.83252	0.0046183	0.0182751
ENSG00000227234	1.47842	1.00981	1.69636	0.59528	0.551656	NA
ENSG00000134595	6.02086	-1.1154	0.912717	-1.22206	0.221684	0.375001
ENSG00000226031	33.2894	0.290616	0.382966	0.758857	0.447938	0.610203
ENSG00000129682	863.901	-0.0580409	0.117995	-0.491894	0.622794	0.752935
ENSG00000156925	13.1552	-0.623631	0.850667	-0.733108	0.463493	0.624027
ENSG00000232611	32.1846	0.657472	0.424876	1.54744	0.121756	0.241722
ENSG00000129675	162.434	0.407342	0.307036	1.32669	0.184611	0.32841
ENSG00000129680	2253.68	-0.119069	0.212822	-0.559474	0.575838	0.717705
ENSG00000022267	986.009	0.240161	0.105487	2.2767	0.0228044	0.0661192
ENSG00000198689	2027.48	-0.0253665	0.110435	-0.229696	0.818328	0.892387
ENSG00000169446	3493.79	0.263221	0.0918184	2.86675	0.00414707	0.0167077
ENSG00000230162	2.17594	0.883745	1.46753	0.602198	0.547042	NA
ENSG00000270946	41.7196	-0.17713	0.407951	-0.434194	0.664148	0.784652
ENSG00000269096	11.4157	0.277305	0.694191	0.399465	0.68955	0.802765
ENSG00000178947	12.7354	-0.446312	0.667964	-0.668167	0.504027	0.660415
ENSG00000173275	446.913	-0.829093	0.199631	-4.15313	3.27965e-05	0.000295169
ENSG00000186376	235.941	0.690059	0.214016	3.22434	0.00126266	0.00624908
ENSG00000203950	2102.18	0.156023	0.136319	1.14454	0.252399	0.411565
ENSG00000134590	2706.04	0.276977	0.0997123	2.77777	0.00547341	0.0209801
ENSG00000212747	434.107	-0.424404	0.145895	-2.90898	0.00362614	0.0149717
ENSG00000101928	1527.43	-0.0599212	0.12017	-0.498636	0.618036	0.74937
ENSG00000156500	170.101	0.599652	0.22772	2.63328	0.00845636	0.0297954
ENSG00000227060	4.53583	2.6034	1.31678	1.9771	0.0480298	0.11909
ENSG00000223749	11.7242	-2.06852	0.83439	-2.47908	0.0131723	0.042681
ENSG00000203952	1691.84	-2.7688	0.1625	-17.0388	4.23595e-65	9.94178e-62
ENSG00000147257	765.047	0.40387	0.12206	3.30878	0.000937035	0.00487272
ENSG00000183434	2.17366	4.13372	2.776	1.48909	0.136464	NA
ENSG00000134588	10.5998	4.10316	1.00742	4.07294	4.64224e-05	0.000399422
ENSG00000171004	2401.34	0.372564	0.109766	3.39417	0.000688371	0.00376501
ENSG00000076770	42.5772	-0.138821	0.567099	-0.244792	0.806617	0.884273
ENSG00000232160	70.3885	1.36635	0.317723	4.30043	1.70466e-05	0.000169847
ENSG00000165694	8.23375	5.0588	1.27778	3.95907	7.52422e-05	0.000598622
ENSG00000134602	2030.63	0.428289	0.107735	3.97538	7.02674e-05	0.000564572
ENSG00000213468	354.707	0.507228	0.235705	2.15197	0.0314001	0.0852324
ENSG00000147255	78.8042	1.22845	0.471938	2.60299	0.00924136	0.0320692
ENSG00000134597	2400.41	-0.140086	0.123989	-1.12983	0.258549	0.418879
ENSG00000056277	850.461	-0.820794	0.174027	-4.71647	2.39966e-06	3.20405e-05
ENSG00000134594	8.6899	4.03827	1.29866	3.10957	0.00187359	0.0086846
ENSG00000286650	10.7576	0.790664	0.674503	1.17222	0.24111	0.398604
ENSG00000156709	4632.51	0.209819	0.0875903	2.39546	0.0165996	0.0514277
ENSG00000102034	133.964	-0.723039	0.29218	-2.47464	0.0133372	0.0431163
ENSG00000085185	1820.66	-0.28248	0.181506	-1.55631	0.119635	0.238649
ENSG00000156697	4085.7	-0.0616083	0.143342	-0.4298	0.667341	0.786797
ENSG00000188706	2533.03	0.12067	0.105908	1.13938	0.254544	0.414149
ENSG00000122126	4794.58	0.330783	0.130134	2.54186	0.0110265	0.0370349
ENSG00000102038	9445.72	0.0331912	0.131023	0.253323	0.800018	0.879824
ENSG00000225689	6.50328	0.837359	1.2852	0.651541	0.514698	0.669184
ENSG00000198354	86.8292	-0.84915	0.306338	-2.77193	0.00557245	0.0212851
ENSG00000282815	1.84956	-1.1578	1.56212	-0.741178	0.458586	NA
ENSG00000101972	24041	-0.239165	0.125666	-1.90318	0.0570176	0.136135
ENSG00000101966	5332.1	-0.562132	0.0962842	-5.83826	5.27498e-09	1.414e-07
ENSG00000287776	1.68374	3.45396	2.67933	1.28911	0.197359	NA
ENSG00000182890	212.899	-1.16465	0.241189	-4.82877	1.37381e-06	1.97946e-05
ENSG00000102241	4391.05	0.181731	0.115039	1.57973	0.114169	0.2304
ENSG00000226685	1.33467	0.0685003	2.70791	0.0252964	0.979819	NA
ENSG00000237828	5.72485	0.670642	1.01772	0.658963	0.50992	0.665456
ENSG00000171155	1264.97	0.170985	0.14438	1.18427	0.236307	0.392971
ENSG00000232119	1736.24	0.334809	0.125649	2.66465	0.00770691	0.0276483
ENSG00000158290	5205.9	0.126921	0.0976392	1.2999	0.193636	0.339974
ENSG00000125355	10.5949	-0.539507	0.677124	-0.796761	0.42559	0.590691
ENSG00000233382	33.8258	0.784039	0.470753	1.6655	0.0958129	0.201861
ENSG00000282933	4.41637	0.909003	0.982313	0.92537	0.354774	0.521495
ENSG00000286366	16.6257	0.740428	0.546492	1.35487	0.175458	0.316499
ENSG00000187808	4.43337	-1.84583	1.1664	-1.58249	0.113537	0.229453
ENSG00000279601	1.98412	0.117607	1.85235	0.0634905	0.949376	NA
ENSG00000186416	2131.84	-0.53063	0.194904	-2.72251	0.00647875	0.024068
ENSG00000077721	8425.42	0.180819	0.105202	1.71878	0.0856543	0.185662
ENSG00000005022	22531.7	0.299505	0.0973465	3.07669	0.00209313	0.00953488
ENSG00000224281	120.236	0.768654	0.228566	3.36294	0.000771167	0.00414604
ENSG00000077713	1443.07	0.0697044	0.160069	0.435464	0.663225	0.784001
ENSG00000214992	2.12912	4.00014	2.30588	1.73476	0.0827834	NA
ENSG00000101856	4125.17	0.411842	0.0904855	4.55147	5.32728e-06	6.36831e-05
ENSG00000131724	7312.36	0.305726	0.0890141	3.43458	0.000593472	0.00333668
ENSG00000147251	297.273	0.0671968	0.197837	0.339657	0.734115	0.834861
ENSG00000268104	1.98349	-1.81441	1.7443	-1.04019	0.29825	NA
ENSG00000234558	8.09655	0.395089	0.756268	0.522419	0.601379	0.736316
ENSG00000228532	35.3728	-0.398292	0.44434	-0.896368	0.370056	0.537034
ENSG00000235244	20.7786	0.314801	0.564069	0.55809	0.576783	0.71836
ENSG00000102024	13251.3	0.132364	0.107842	1.22739	0.219678	0.372652
ENSG00000271826	14.1894	1.02089	0.676775	1.50847	0.131435	0.255456
ENSG00000102021	1.43268	1.65518	2.2297	0.742331	0.457887	NA
ENSG00000123496	2712.68	0.306517	0.092773	3.30394	0.000953356	0.00494205
ENSG00000126016	313.145	-0.128478	0.234678	-0.547464	0.58406	0.723616
ENSG00000204025	11.2744	5.55832	1.26254	4.4025	1.07009e-05	0.000115089
ENSG00000077274	2.08099	0.751375	1.75387	0.42841	0.668353	NA
ENSG00000101938	9.84335	0.461573	0.750987	0.614622	0.538804	0.688224
ENSG00000101935	1293.25	0.661395	0.141163	4.68534	2.79497e-06	3.65561e-05
ENSG00000157600	860.214	0.0546135	0.179727	0.303869	0.761227	0.85359
ENSG00000068366	669.094	0.0790074	0.169419	0.466344	0.64097	0.766804
ENSG00000101888	687.746	0.269636	0.155944	1.72906	0.0837976	0.182631
ENSG00000188153	2638.4	0.371561	0.136724	2.7176	0.00657579	0.0243258
ENSG00000101843	1256.79	0.222667	0.138983	1.60211	0.109131	0.222723
ENSG00000157514	2.87173	0.338868	1.22846	0.275847	0.782665	0.868518
ENSG00000147224	3321.33	0.299055	0.0957789	3.12235	0.00179413	0.00839738
ENSG00000133131	1165.89	0.370147	0.108547	3.41001	0.000649603	0.00359015
ENSG00000133138	145.851	0.134477	0.300799	0.447065	0.654828	0.777643
ENSG00000133135	1.97343	0.224138	1.55861	0.143806	0.885653	NA
ENSG00000147231	24.7572	-0.0170478	0.478198	-0.0356501	0.971561	0.984235
ENSG00000123575	3048.41	-0.370873	0.14692	-2.52433	0.0115919	0.0385298
ENSG00000166707	32.1245	-1.32561	0.49965	-2.65307	0.00797634	0.0284361
ENSG00000269226	63.2918	0.301463	0.326746	0.922621	0.356205	0.522958
ENSG00000235946	8.11507	0.0300194	0.850519	0.0352954	0.971844	0.984322
ENSG00000234345	2.52012	0.570905	1.31249	0.43498	0.663577	0.784197
ENSG00000231728	17.5824	-1.56197	0.776134	-2.0125	0.0441676	0.111384
ENSG00000123570	13.9443	-0.303915	0.604746	-0.50255	0.615281	0.747694
ENSG00000231154	3.12616	-0.291213	1.1813	-0.24652	0.80528	0.883432
ENSG00000123562	9426.27	0.0393847	0.077767	0.506445	0.612544	0.745707
ENSG00000196507	392.526	0.166873	0.220899	0.755428	0.449993	0.611857
ENSG00000172476	9.9875	2.76047	0.872352	3.16439	0.00155406	0.00744701
ENSG00000234405	20.8932	0.383593	0.551488	0.69556	0.486704	0.64577
ENSG00000281091	19.0255	0.99515	0.754806	1.31842	0.187364	0.332076
ENSG00000009694	23.2788	0.776694	0.551912	1.40728	0.159344	0.29499
ENSG00000102409	631.097	0.0378805	0.125949	0.30076	0.763597	0.854735
ENSG00000102128	11.8121	2.94267	0.954659	3.08243	0.00205317	0.00938551
ENSG00000239407	58.9747	0.572538	0.322448	1.7756	0.0757987	0.169536
ENSG00000223546	152.946	-0.248623	0.202902	-1.22533	0.220449	0.373616
ENSG00000198908	575.297	-0.617613	0.265465	-2.32653	0.0199904	0.0596661
ENSG00000286327	2.71202	-1.28842	1.42832	-0.902055	0.367027	0.534008
ENSG00000125962	401.463	-1.39391	0.190768	-7.30683	2.73508e-13	1.68435e-11
ENSG00000196970	2.40046	2.10388	1.85841	1.13209	0.257598	NA
ENSG00000158164	309.479	0.252747	0.155549	1.62488	0.104188	0.215097
ENSG00000166432	330.044	0.95307	0.165086	5.77319	7.77864e-09	2.00132e-07
ENSG00000286000	16.6008	3.36648	0.947356	3.55355	0.000380068	0.00231693
ENSG00000261101	10.2498	-0.11803	0.725299	-0.162733	0.870729	0.925031
ENSG00000102401	3325.24	-0.326222	0.186823	-1.74616	0.0807838	0.177657
ENSG00000204072	51.2888	-2.89344	2.43577	-1.1879	0.234874	0.391266
ENSG00000126947	33.5876	2.76854	0.554928	4.98902	6.06878e-07	9.71879e-06
ENSG00000237682	1.96662	1.24405	1.93004	0.644573	0.519204	NA
ENSG00000126945	4743.51	-0.133326	0.0951888	-1.40065	0.161318	0.297627
ENSG00000102393	2321.79	-0.349052	0.182268	-1.91505	0.0554866	0.133399
ENSG00000241343	13703.8	0.446334	0.0953824	4.67942	2.87694e-06	3.74443e-05
ENSG00000010671	14.1034	0.750383	0.770792	0.973522	0.330294	0.496334
ENSG00000126953	722.196	-0.485354	0.112744	-4.30494	1.67031e-05	0.000166897
ENSG00000270813	5.82384	0.736705	1.05784	0.696423	0.486164	0.64532
ENSG00000102387	11.4253	0.402751	0.729009	0.552463	0.580631	0.721196
ENSG00000102385	63.6737	3.33658	0.496433	6.7211	1.80358e-11	8.26398e-10
ENSG00000102384	1034.84	-0.744052	0.172364	-4.31676	1.58338e-05	0.000160027
ENSG00000182489	2.47016	2.50533	1.66231	1.50713	0.131776	0.255861
ENSG00000233680	1.7996	2.36449	1.87579	1.26053	0.207479	NA
ENSG00000232412	20.4122	0.202729	0.526287	0.385207	0.700084	0.810295
ENSG00000239345	20.6628	0.392914	0.480755	0.817284	0.413766	0.578768
ENSG00000101811	1014.86	0.150327	0.101084	1.48714	0.136977	0.263705
ENSG00000203650	1.50585	-1.04817	2.34052	-0.447837	0.654271	NA
ENSG00000102362	262.816	-0.609956	0.197223	-3.09272	0.00198332	0.00912515
ENSG00000165194	75.6701	0.308397	0.309794	0.995492	0.319497	0.485485
ENSG00000233887	4.62652	1.04723	1.09275	0.958336	0.337893	0.504083
ENSG00000286523	1.51192	0.890807	1.70739	0.521737	0.601854	NA
ENSG00000179083	380.05	0.0409785	0.244651	0.167497	0.866979	0.9223
ENSG00000186310	3507.66	-0.381783	0.225696	-1.69159	0.0907251	0.194045
ENSG00000234130	14.6431	0.808073	0.645236	1.25237	0.210436	0.361694
ENSG00000229132	17.5622	0.0750261	0.642506	0.116771	0.907042	0.946775
ENSG00000102290	1021.18	0.408646	0.118309	3.45406	0.000552218	0.00315111
ENSG00000174740	328.011	-0.542991	0.194885	-2.78621	0.00533288	0.0205656
ENSG00000282914	7.30087	3.97306	1.33284	2.9809	0.00287405	0.0123971
ENSG00000237506	345.175	0.346698	0.172219	2.01312	0.0441022	0.111246
ENSG00000102271	15.1603	0.463807	0.635591	0.729726	0.465558	0.62565
ENSG00000124429	19.8325	0.163637	0.525001	0.311688	0.755277	0.849389
ENSG00000147180	3668.62	-0.533586	0.215137	-2.48022	0.0131303	0.0425711
ENSG00000184788	148.519	0.0636857	0.207443	0.307003	0.758841	0.851926
ENSG00000155008	1485.57	0.47096	0.114625	4.10871	3.97874e-05	0.00034916
ENSG00000165259	269.572	-0.937986	0.25212	-3.72039	0.000198912	0.0013633
ENSG00000215102	1.54231	-0.0612314	2.78888	-0.0219556	0.982483	NA
ENSG00000131171	3393.68	0.395015	0.139384	2.83401	0.00459685	0.0182278
ENSG00000198157	788.391	0.517274	0.145052	3.56614	0.000362282	0.00222845
ENSG00000073905	10.6193	0.822815	0.733094	1.12239	0.261698	0.422424
ENSG00000278530	42.4527	0.219835	0.485448	0.452849	0.650657	0.774693
ENSG00000147138	1.67631	-0.551112	1.73482	-0.317677	0.75073	NA
ENSG00000147145	1.98541	-0.336817	1.55727	-0.216286	0.828765	NA
ENSG00000226784	14.8543	1.08944	0.57659	1.88946	0.0588304	0.139391
ENSG00000248503	11.0373	-1.95869	0.730829	-2.68009	0.0073603	0.0265809
ENSG00000131174	4434.43	0.422099	0.0936907	4.50524	6.62969e-06	7.67757e-05
ENSG00000102158	6810.38	0.380173	0.0865989	4.39004	1.1333e-05	0.000120476
ENSG00000085224	6062.73	-0.045685	0.086877	-0.525859	0.598986	0.734835
ENSG00000198934	359.179	-0.312435	0.214678	-1.45537	0.145568	0.275821
ENSG00000102390	1454.1	-0.607357	0.127638	-4.75844	1.9509e-06	2.68113e-05
ENSG00000232332	1.4298	2.5239	1.93595	1.3037	0.192336	NA
ENSG00000102383	473.798	0.0400594	0.153013	0.261803	0.793473	0.875724
ENSG00000232186	3.08901	3.81818	1.60544	2.37828	0.0173938	0.0534024
ENSG00000094841	706.025	-0.509933	0.120983	-4.21492	2.49871e-05	0.000234127
ENSG00000131269	1135.18	0.120978	0.122707	0.985908	0.324178	0.490166
ENSG00000050030	232.731	-0.428383	0.238833	-1.79365	0.0728694	0.164429
ENSG00000131263	2826.41	-0.452553	0.192868	-2.34643	0.018954	0.0571387
ENSG00000230665	2.7164	0.901109	1.31175	0.686952	0.492113	0.650405
ENSG00000271533	120.779	-1.46104	0.391256	-3.73422	0.000188297	0.00130108
ENSG00000228906	4.92323	0.494638	1.04859	0.471719	0.637128	0.763794
ENSG00000225470	1376.4	0.297501	0.101551	2.92958	0.00339423	0.0141917
ENSG00000230590	1202.58	0.152059	0.199697	0.76145	0.446389	0.608798
ENSG00000229807	7597.43	0.599115	0.167304	3.581	0.000342288	0.00212464
ENSG00000270641	13.1636	0.533193	0.660282	0.807523	0.419365	0.584422
ENSG00000204116	304.407	-0.0632837	0.337169	-0.187691	0.851119	0.912525
ENSG00000269904	36.3574	0.0517009	0.45116	0.114595	0.908766	0.947804
ENSG00000186462	713.387	-0.296411	0.213954	-1.38539	0.165933	0.303736
ENSG00000184388	1.94791	-0.613054	1.57945	-0.388144	0.697909	NA
ENSG00000269911	31.0235	-1.53408	0.464655	-3.30155	0.000961524	0.00497923
ENSG00000285547	8.57375	0.452766	1.31687	0.343819	0.730982	0.833121
ENSG00000125931	265.081	-0.539025	0.163764	-3.29147	0.000996666	0.00514104
ENSG00000102309	1278.8	0.342763	0.10712	3.19979	0.00137526	0.00671204
ENSG00000196933	22.4925	0.0453604	0.551764	0.0822099	0.93448	0.963396
ENSG00000204131	85.5543	0.232375	0.309726	0.750261	0.453098	0.614654
ENSG00000281852	1.8021	4.06911	2.42837	1.67566	0.0938056	NA
ENSG00000147133	1524.17	-0.269594	0.104376	-2.58292	0.00979675	0.0335827
ENSG00000147166	8.00094	-2.22793	0.864942	-2.57582	0.0100003	0.0341366
ENSG00000147140	21260.7	0.0822948	0.089812	0.916301	0.359509	0.526623
ENSG00000196338	248.521	0.493441	0.264756	1.86376	0.0623555	0.145864
ENSG00000184634	1789.19	0.00925793	0.122664	0.0754738	0.939838	0.966467
ENSG00000184481	186.997	0.329154	0.186084	1.76884	0.0769206	0.171336
ENSG00000147164	2252.9	-0.128991	0.102204	-1.26209	0.206917	0.357461
ENSG00000227536	6.06638	-0.44444	0.854952	-0.519842	0.603174	0.73779
ENSG00000082458	813.121	-0.885149	0.298038	-2.96992	0.00297874	0.0127679
ENSG00000130055	5.89523	1.443	1.13169	1.27508	0.202282	0.351382
ENSG00000090889	3214.2	0.0480959	0.0861062	0.558566	0.576458	0.718125
ENSG00000204118	1.39583	2.67514	2.63111	1.01673	0.30928	NA
ENSG00000130054	647.102	-0.74753	0.16455	-4.54287	5.54935e-06	6.59274e-05
ENSG00000090776	1546.73	-0.134851	0.161451	-0.835245	0.40358	0.569526
ENSG00000130052	85.1357	0.500923	0.359197	1.39457	0.163147	0.300119
ENSG00000079482	218.419	-0.0729082	0.314177	-0.232061	0.816491	0.891304
ENSG00000260118	6.03326	1.67279	0.933461	1.79203	0.0731284	0.164873
ENSG00000131080	1127.36	-0.655765	0.134342	-4.8813	1.05388e-06	1.57323e-05
ENSG00000147065	10452.2	0.362382	0.0797339	4.54489	5.49642e-06	6.54828e-05
ENSG00000102053	77.7665	0.640788	0.293102	2.18623	0.0287988	0.0796329
ENSG00000126970	766.841	0.461804	0.130601	3.53598	0.000406262	0.00244905
ENSG00000102043	41.6677	0.135758	0.391959	0.346359	0.729073	0.832219
ENSG00000198881	7.31303	0.998134	0.816762	1.22206	0.221685	0.375001
ENSG00000198205	175.543	-1.92479	0.308044	-6.24842	4.14637e-10	1.42413e-08
ENSG00000215174	3.90096	3.78912	1.53665	2.46583	0.0136695	0.044002
ENSG00000198455	697.124	-0.994149	0.169838	-5.8535	4.81326e-09	1.31019e-07
ENSG00000286977	7.44802	-0.140019	0.858262	-0.163142	0.870406	0.924829
ENSG00000147059	9.17456	-2.32222	1.06988	-2.17053	0.0299665	0.0821308
ENSG00000226310	4.2846	1.66285	1.02685	1.61936	0.10537	0.217017
ENSG00000237708	2.30584	2.09231	1.55544	1.34516	0.178575	NA
ENSG00000227486	2.89723	1.48094	2.46992	0.59959	0.548779	0.696847
ENSG00000083750	506.021	-0.895457	0.147834	-6.05718	1.38526e-09	4.26544e-08
ENSG00000187601	642.28	-0.0755217	0.130603	-0.578255	0.563092	0.70828
ENSG00000238269	3.10628	3.72923	1.7778	2.09767	0.0359344	0.0947501
ENSG00000169188	902.11	-0.0745437	0.123797	-0.602146	0.547077	0.695594
ENSG00000158571	3.51269	0.642529	1.21537	0.52867	0.597034	0.73342
ENSG00000067445	1364.29	-0.211607	0.111868	-1.89157	0.0585477	0.138846
ENSG00000130119	6094.48	-0.0528164	0.119389	-0.442389	0.658208	0.780598
ENSG00000184083	313.778	0.678746	0.25744	2.63652	0.0083761	0.0295916
ENSG00000172943	1460.7	0.162454	0.151893	1.06953	0.284832	0.448023
ENSG00000086758	9051.79	0.261433	0.0980905	2.66522	0.00769385	0.0276155
ENSG00000158423	23.0753	-0.23282	0.547973	-0.424875	0.670928	0.789479
ENSG00000072501	10120.7	0.232198	0.133314	1.74174	0.0815532	0.178921
ENSG00000235262	1.73623	3.2917	2.24139	1.4686	0.141942	NA
ENSG00000184205	1578.29	0.0100471	0.197765	0.0508035	0.959482	0.977091
ENSG00000268350	1304.83	-0.131085	0.147734	-0.887307	0.374914	0.541713
ENSG00000286118	5.65922	0.539007	0.999217	0.539429	0.589591	0.727486
ENSG00000179304	727.639	-0.557756	0.171554	-3.25121	0.00114917	0.00579881
ENSG00000273041	7.14585	3.05305	1.45789	2.09416	0.0362455	0.0953797
ENSG00000204379	12.1927	-0.149391	0.649603	-0.229972	0.818113	0.892291
ENSG00000187243	2948.19	-0.107017	0.164018	-0.652468	0.514099	0.668794
ENSG00000182776	1.18936	1.27473	1.96362	0.649172	0.516227	NA
ENSG00000189369	1170.25	-0.390668	0.268996	-1.45232	0.146413	0.277147
ENSG00000196368	1692.38	-0.38105	0.106481	-3.57859	0.000345456	0.00213991
ENSG00000226530	73.9262	-0.25115	0.337675	-0.743763	0.45702	0.61803
ENSG00000230317	1.76479	2.67514	2.06115	1.29789	0.194326	NA
ENSG00000158352	2.15268	0.902452	1.39557	0.646656	0.517855	NA
ENSG00000234390	14.7464	-0.601952	0.595377	-1.01104	0.311996	0.476693
ENSG00000068985	8.93627	0.639906	0.77496	0.825728	0.408959	0.574478
ENSG00000213856	4.67383	0.765422	1.07131	0.714472	0.474935	0.63494
ENSG00000189064	17.0826	0.21205	0.65303	0.324718	0.745395	0.842316
ENSG00000205777	18.1305	0.188774	0.627773	0.300705	0.76364	0.854735
ENSG00000216649	1.11281	-0.879657	3.46136	-0.254136	0.79939	NA
ENSG00000275113	1.53414	2.9683	3.46736	0.85607	0.391959	NA
ENSG00000270012	23.1191	-0.998624	0.565227	-1.76677	0.0772674	0.171911
ENSG00000286181	7.55026	0.202927	0.911284	0.222683	0.823782	0.895699
ENSG00000101997	908.591	0.328752	0.129308	2.5424	0.0110094	0.0369953
ENSG00000230216	3.58258	0.0976421	1.43677	0.0679593	0.945818	0.970028
ENSG00000102003	1426.76	0.34491	0.119395	2.8888	0.00386709	0.0158142
ENSG00000012211	434.867	-0.69232	0.145744	-4.75026	2.03151e-06	2.77385e-05
ENSG00000068394	1239.39	0.0820759	0.14709	0.557998	0.576846	0.718396
ENSG00000196998	1119.73	0.252387	0.109016	2.31514	0.0206053	0.0611301
ENSG00000288053	3.40932	-0.552256	2.27454	-0.242799	0.808161	0.885506
ENSG00000147144	546.005	-0.927964	0.256775	-3.61392	0.000301597	0.0019131
ENSG00000068323	3955.18	-0.410129	0.120713	-3.39755	0.000679924	0.00372846
ENSG00000068400	2807.26	0.274309	0.0970958	2.82513	0.00472608	0.0186271
ENSG00000102057	405.912	1.3027	0.325074	4.00741	6.1388e-05	0.000507912
ENSG00000068308	3830.99	-0.0436723	0.131928	-0.33103	0.740622	0.83878
ENSG00000102096	815.565	-0.224099	0.206301	-1.08627	0.277358	0.440134
ENSG00000102100	1921.87	0.000149475	0.10509	0.00142234	0.998865	0.999278
ENSG00000126768	1291.03	0.372789	0.112548	3.31227	0.00092542	0.00482301
ENSG00000102103	1557.67	-0.166468	0.104963	-1.58597	0.112747	0.228184
ENSG00000102109	2296.35	0.388674	0.127339	3.05227	0.00227117	0.0101985
ENSG00000187682	2.46687	1.6163	1.38026	1.17101	0.241596	0.39908
ENSG00000094631	1493.37	0.296412	0.148769	1.99244	0.0463233	0.115701
ENSG00000015285	56.9185	1.53158	0.388558	3.94171	8.09013e-05	0.000634328
ENSG00000231725	1.96373	-0.584625	1.78437	-0.327638	0.743186	NA
ENSG00000101940	3338.64	0.19414	0.0968944	2.00362	0.0451106	0.113181
ENSG00000279528	1.34584	-1.48593	2.81681	-0.527521	0.597832	NA
ENSG00000102317	25182.5	0.0407202	0.0924806	0.440311	0.659712	0.781597
ENSG00000204620	26.3135	0.476945	0.51069	0.933923	0.350344	0.516633
ENSG00000147155	898.314	0.166741	0.107904	1.54526	0.122282	0.242487
ENSG00000102312	342.12	0.340522	0.184642	1.84423	0.0651502	0.150953
ENSG00000068438	3080.47	0.129239	0.0900704	1.43486	0.151326	0.283887
ENSG00000017483	9.80296	1.47501	0.764577	1.92918	0.0537079	0.13013
ENSG00000268009	1.85606	0.330206	1.70407	0.193774	0.846353	NA
ENSG00000287757	14.9633	1.01343	0.622193	1.6288	0.103355	0.213868
ENSG00000221994	52.039	-0.461171	0.439194	-1.05004	0.2937	0.457577
ENSG00000188459	1.95041	0.508596	1.54544	0.329094	0.742084	NA
ENSG00000267064	81.4027	0.780149	0.254615	3.06403	0.00218379	0.00989237
ENSG00000126756	1689.1	0.312195	0.107025	2.91703	0.00353378	0.0146769
ENSG00000126767	1932.08	0.153411	0.0972501	1.57749	0.114683	0.231194
ENSG00000126759	54.7627	3.28182	0.677724	4.84241	1.28274e-06	1.86607e-05
ENSG00000102265	17.598	0.550632	0.644281	0.854646	0.392747	0.558653
ENSG00000283743	7.54935	-1.32215	1.85986	-0.710889	0.477153	0.636496
ENSG00000235636	1.68343	0.61544	1.64208	0.374794	0.707814	NA
ENSG00000196741	51.539	-0.930057	0.33789	-2.75255	0.00591338	0.0223326
ENSG00000147124	985.944	-0.374202	0.136376	-2.74389	0.00607154	0.0228283
ENSG00000102225	7433.01	-0.0311494	0.0945134	-0.329577	0.74172	0.839622
ENSG00000224975	21.5485	-1.47546	0.553116	-2.66754	0.00764092	0.0274629
ENSG00000130985	31948.3	0.362705	0.0770785	4.70565	2.53053e-06	3.35125e-05
ENSG00000182872	4460.59	0.0808277	0.112251	0.720065	0.471485	0.631767
ENSG00000102221	1722.99	-0.23556	0.110635	-2.12917	0.0332404	0.0891603
ENSG00000204904	5.12848	0.887377	1.02505	0.865696	0.386657	0.553157
ENSG00000215284	2.22351	0.752026	1.41145	0.532803	0.59417	NA
ENSG00000213997	10.5788	0.22784	0.674968	0.337556	0.735698	0.835671
ENSG00000065923	2696.9	0.230342	0.129884	1.77344	0.0761552	0.170085
ENSG00000230844	287.933	-0.504796	0.158249	-3.18987	0.00142335	0.00691634
ENSG00000224072	4.06541	5.39489	1.82617	2.95421	0.00313473	0.0133015
ENSG00000229145	2.2591	4.5128	2.19929	2.05194	0.0401755	NA
ENSG00000236751	141.144	-0.0332439	0.229331	-0.14496	0.884742	0.933378
ENSG00000231566	41.546	-1.12908	0.465641	-2.42478	0.0153178	0.0482203
ENSG00000269902	2.53213	-2.32096	3.4461	-0.673502	0.500628	0.657757
ENSG00000147050	1590.69	-0.394581	0.276433	-1.4274	0.153464	0.286792
ENSG00000069509	1538.44	-0.0103632	0.0938165	-0.110462	0.912043	0.949861
ENSG00000214019	1.31353	-1.00693	2.20401	-0.456863	0.647769	NA
ENSG00000189221	21.1302	1.36836	0.7295	1.87575	0.0606895	0.142931
ENSG00000224294	5.52372	0.365339	0.99744	0.366277	0.714158	0.820738
ENSG00000217624	26.5816	0.438881	0.509879	0.860757	0.389372	0.555488
ENSG00000147044	3009.08	0.16757	0.110439	1.5173	0.12919	0.252346
ENSG00000215301	19797	-0.738239	0.175621	-4.20358	2.62728e-05	0.000245232
ENSG00000223714	2.08421	0.0502424	1.43553	0.0349993	0.97208	NA
ENSG00000124486	12486.6	0.108554	0.137716	0.788243	0.430555	0.59473
ENSG00000216866	175.774	0.43014	0.182363	2.3587	0.0183391	0.0557138
ENSG00000180182	3855.24	0.161583	0.129462	1.24811	0.211991	0.363642
ENSG00000238205	2.56835	3.9762	1.87336	2.1225	0.0337956	0.0903988
ENSG00000182220	10448.2	0.439799	0.100594	4.37202	1.23103e-05	0.000129304
ENSG00000183337	1515.3	-0.762583	0.330291	-2.30882	0.0209534	0.0619169
ENSG00000228232	1.68708	0.185416	1.47963	0.125313	0.900276	NA
ENSG00000238123	2.68923	0.48693	1.20506	0.404072	0.68616	0.7997
ENSG00000165175	770.049	-1.54838	0.345859	-4.47693	7.57255e-06	8.63688e-05
ENSG00000287729	2.56963	2.18994	1.48006	1.47963	0.138972	0.266525
ENSG00000156298	5.92475	0.00546662	1.10165	0.00496219	0.996041	0.997656
ENSG00000156313	120.111	0.0547695	0.266861	0.205237	0.837387	0.903932
ENSG00000101955	29.8829	0.297102	0.472346	0.628993	0.529354	0.680722
ENSG00000187516	2.59052	0.570091	1.64824	0.345878	0.729434	0.832426
ENSG00000165169	992.724	0.0507305	0.150866	0.336261	0.736674	0.83651
ENSG00000147036	3.8164	-0.00910681	1.36297	-0.00668159	0.994669	0.997124
ENSG00000223723	9.57958	0.582156	0.776428	0.749788	0.453383	0.614962
ENSG00000229384	3.87055	1.74101	1.32247	1.31648	0.188012	0.332945
ENSG00000233928	4.84021	-2.56225	1.57942	-1.62227	0.104745	0.216025
ENSG00000198947	1732.83	0.115459	0.181544	0.635984	0.524787	0.677478
ENSG00000157625	1320.39	-0.190208	0.134866	-1.41035	0.158436	0.293756
ENSG00000169306	36.4667	-0.258749	0.372635	-0.694378	0.487445	0.646306
ENSG00000223742	1.43549	-0.104243	1.95776	-0.0532462	0.957536	NA
ENSG00000242021	15.0606	-0.408816	0.619002	-0.660444	0.508969	0.664643
ENSG00000176746	3.28241	0.39069	1.1745	0.332644	0.739403	0.837856
ENSG00000228519	11.8893	-0.135916	0.650182	-0.209043	0.834414	0.902158
ENSG00000004848	7.50226	-0.587413	0.835421	-0.703134	0.481972	0.641425
ENSG00000232472	352.597	0.413471	0.155942	2.65144	0.00801488	0.0285274
ENSG00000101868	1329.64	0.272993	0.116994	2.3334	0.0196274	0.0588278
ENSG00000225071	15.2616	1.33078	0.61702	2.15678	0.0310228	0.0844458
ENSG00000005889	2078.43	-1.39441	0.221118	-6.30619	2.85986e-10	1.02562e-08
ENSG00000174010	3142.94	0.294989	0.318048	0.927497	0.353669	0.520124
ENSG00000238103	673.143	0.431951	0.158341	2.72798	0.00637233	0.0237488
ENSG00000184831	1129.77	0.271409	0.144816	1.87417	0.0609075	0.143316
ENSG00000130066	1793.84	0.0643445	0.301923	0.213116	0.831237	0.900117
ENSG00000233785	3.36415	0.450222	1.10782	0.406402	0.684447	0.798726
ENSG00000123130	3028.59	-0.0217635	0.0915009	-0.237851	0.811997	0.888373
ENSG00000123131	5236.31	0.328065	0.0941021	3.48626	0.000489819	0.00285184
ENSG00000165186	1.2991	-0.229946	1.85579	-0.123908	0.901388	NA
ENSG00000174028	125.157	2.29006	1.41493	1.6185	0.105556	0.217335
ENSG00000102174	7.52193	1.90009	0.880809	2.15721	0.0309892	0.0844042
ENSG00000230797	244.119	0.0996591	0.192685	0.517213	0.605007	0.739302
ENSG00000091482	2.41573	0.694981	1.38408	0.502125	0.61558	NA
ENSG00000149970	559.423	-0.627274	0.137286	-4.56911	4.89798e-06	5.92215e-05
ENSG00000283380	3.05823	0.652319	1.36406	0.478219	0.632495	0.760251
ENSG00000177189	3605.21	-0.027179	0.107531	-0.252756	0.800457	0.879946
ENSG00000173674	12692.4	-0.0624487	0.0922081	-0.677258	0.498242	0.655601
ENSG00000184368	69.3315	4.4846	0.495855	9.04417	1.50808e-19	2.34876e-17
ENSG00000173681	446.458	-0.135806	0.157547	-0.862005	0.388685	0.554855
ENSG00000147010	3686.34	0.342175	0.109527	3.12413	0.00178333	0.00835794
ENSG00000180815	1017.98	0.28462	0.114239	2.49145	0.0127223	0.0415031
ENSG00000131828	3266.58	0.223739	0.124006	1.80426	0.0711905	0.161486
ENSG00000044446	3689.66	0.256285	0.102746	2.49437	0.0126181	0.0412398
ENSG00000008086	445.382	-0.53255	0.153717	-3.46447	0.000531272	0.00305529
ENSG00000102098	1096.93	0.14975	0.139654	1.0723	0.283586	0.446498
ENSG00000131831	30.3672	0.412643	0.43816	0.941764	0.346314	0.512663
ENSG00000047634	22.6378	-0.142467	0.595419	-0.239272	0.810895	0.887581
ENSG00000169891	41.4745	0.730085	0.470344	1.55224	0.120605	0.240108
ENSG00000102054	9123.42	0.232941	0.0815144	2.85766	0.00426773	0.0170895
ENSG00000086712	2920.94	-0.427401	0.146129	-2.92482	0.00344653	0.0143819
ENSG00000047230	2608.66	-0.0499053	0.174062	-0.28671	0.774334	0.862399
ENSG00000126010	13.061	0.40841	0.703916	0.580197	0.561782	0.707291
ENSG00000198573	1.50756	-1.55059	1.91318	-0.810479	0.417665	NA
ENSG00000169239	273.059	0.265624	0.164982	1.61002	0.107394	0.220156
ENSG00000102010	2.17942	-0.103121	1.5295	-0.0674215	0.946246	NA
ENSG00000087842	3480.21	0.182559	0.123045	1.48367	0.137895	0.26499
ENSG00000165197	44.6687	1.89323	0.51639	3.66629	0.000246099	0.00162296
ENSG00000165195	328.649	-0.177325	0.171675	-1.03291	0.301646	0.465969
ENSG00000165192	1.77034	4.27087	2.40468	1.77607	0.0757217	NA
ENSG00000231066	14.3393	-0.713706	0.61527	-1.15999	0.246053	0.404151
ENSG00000101958	3.19137	0.108707	1.53274	0.0709234	0.943459	0.968493
ENSG00000233247	9.49231	0.277061	0.794026	0.348932	0.727141	0.830921
ENSG00000046651	1557.62	-0.377059	0.125504	-3.00436	0.00266141	0.011621
ENSG00000196459	911.085	-0.323023	0.11366	-2.842	0.00448309	0.0178302
ENSG00000123595	966.256	-0.752809	0.173267	-4.3448	1.39403e-05	0.000144132
ENSG00000198759	1.06455	-1.43959	2.39622	-0.600774	0.547991	NA
ENSG00000226985	6.97893	1.35658	1.0062	1.34822	0.177586	0.319356
ENSG00000235385	3.30532	1.82164	1.36447	1.33505	0.181859	0.324883
ENSG00000101911	2080.86	0.065975	0.112468	0.586611	0.557465	0.704266
ENSG00000004961	3915.19	-0.0555626	0.0946619	-0.586958	0.557232	0.704056
ENSG00000101871	3426.58	-0.507578	0.118895	-4.26914	1.96228e-05	0.000191806
ENSG00000227042	2.06247	4.30995	2.28723	1.88435	0.0595171	NA
ENSG00000073464	347.187	0.17704	0.156753	1.12942	0.25872	0.418931
ENSG00000146950	590.288	-0.456272	0.137917	-3.30832	0.000938591	0.00487961
ENSG00000101850	3.56975	1.63383	1.24186	1.31563	0.188298	0.333284
ENSG00000101849	2505.18	-0.440373	0.125291	-3.51481	0.000440072	0.00261454
ENSG00000287171	7.07316	0.628297	0.99478	0.631594	0.527652	0.679734
ENSG00000205642	12.7266	0.736042	0.633296	1.16224	0.245138	0.403307
ENSG00000285679	13.5548	-0.171421	0.581942	-0.294567	0.768325	0.858195
ENSG00000006757	821.864	0.51922	0.113731	4.56532	4.9873e-06	6.02199e-05
ENSG00000182583	9.10195	0.794332	0.750267	1.05873	0.289721	0.453297
ENSG00000130021	1427.89	0.0353064	0.166742	0.211742	0.832308	0.90052
ENSG00000146938	125.886	-0.105576	0.225158	-0.468895	0.639144	0.765357
ENSG00000203926	1.71993	0.482375	1.85315	0.260301	0.794632	NA
ENSG00000286431	1.31905	-0.0140274	2.28599	-0.00613626	0.995104	NA
ENSG00000183943	2154.37	-0.199407	0.133464	-1.49409	0.135153	0.261223
ENSG00000124343	3.19434	2.8309	1.62198	1.74534	0.0809262	0.177896
ENSG00000002586	3831.53	0.317951	0.101359	3.13688	0.00170757	0.00806012
ENSG00000223773	155.876	0.341065	0.276752	1.23239	0.217805	0.370337
ENSG00000214717	2635.42	-0.489723	0.115783	-4.22968	2.34021e-05	0.000222267
ENSG00000169084	274.395	0.0560496	0.209416	0.267647	0.788971	0.872584
ENSG00000197976	1677.03	-0.277896	0.233883	-1.18818	0.234761	0.3912
ENSG00000236017	44.9796	0.419614	0.429465	0.977062	0.328539	0.494775
ENSG00000236871	5.31082	0.414231	0.980109	0.422638	0.67256	0.790478
ENSG00000169100	16621.1	0.308675	0.10315	2.99248	0.00276721	0.0119926
ENSG00000185291	1.17866	-0.899448	1.97165	-0.456191	0.648252	NA
ENSG00000198223	15.0206	-0.199175	0.739007	-0.269517	0.787532	0.8717
ENSG00000167393	1326.18	-0.152067	0.160812	-0.945622	0.344341	0.510853
ENSG00000226179	5.57968	-0.335531	1.16874	-0.287089	0.774044	0.862399
ENSG00000178605	1139.9	0.121908	0.115668	1.05394	0.291909	0.455728
ENSG00000182378	1793.24	-0.912424	0.139314	-6.54942	5.77614e-11	2.40176e-09
ENSG00000278384	172.637	0.408422	0.242026	1.68751	0.0915055	0.195259
ENSG00000198727	365830	0.722958	0.117886	6.13267	8.64145e-10	2.76985e-08
ENSG00000198695	6175.16	0.599358	0.140382	4.26949	1.95923e-05	0.000191596
ENSG00000212907	75035.8	0.756421	0.115505	6.5488	5.80027e-11	2.40233e-09
ENSG00000198938	462541	0.721867	0.110638	6.52457	6.81981e-11	2.7544e-09
ENSG00000228253	41364.1	0.601443	0.110224	5.45657	4.85422e-08	1.04522e-06
ENSG00000198712	425641	0.701692	0.119898	5.85238	4.84584e-09	1.31567e-07
ENSG00000126733	32.2792	-0.0999226	0.461624	-0.216459	0.82863	0.89875
ENSG00000198763	429977	0.716175	0.121753	5.88219	4.0488e-09	1.12382e-07
ENSG00000198888	419590	0.72514	0.120783	6.00368	1.92895e-09	5.73875e-08
ENSG00000210082	1.79205e+06	0.75787	0.643212	1.17826	0.238693	0.395817
ENSG00000159247	242.348	-1.56422	0.222066	-7.04393	1.86894e-12	1.02274e-10
ENSG00000148408	190.384	0.463022	0.187672	2.46719	0.013618	0.0438628
ENSG00000181090	2618.31	-0.32547	0.121375	-2.68153	0.00732855	0.0265116
ENSG00000165724	990.146	-0.958937	0.116138	-8.25685	1.49571e-16	1.54035e-14
ENSG00000148399	892.41	-0.6288	0.118539	-5.3046	1.12922e-07	2.20614e-06
ENSG00000182154	2932.43	0.187121	0.12776	1.46463	0.143023	0.272385
ENSG00000165802	1445.01	-0.269583	0.12505	-2.1558	0.0310995	0.0846102
ENSG00000188833	39.9841	0.158118	0.497352	0.317921	0.750545	0.845835
ENSG00000188747	97.5185	0.38339	0.282285	1.35817	0.17441	0.314958
ENSG00000187609	198.891	0.53214	0.188846	2.81786	0.00483453	0.0189708
ENSG00000198435	981.387	-0.196234	0.145572	-1.34802	0.177651	0.319418
ENSG00000260996	2.25827	1.27433	1.973	0.645884	0.518355	NA
ENSG00000198113	43.7202	-0.126136	0.369033	-0.3418	0.732501	0.833984
ENSG00000188986	2487.55	-0.00575369	0.145612	-0.0395139	0.968481	0.982292
ENSG00000188163	2.47862	3.79652	1.91459	1.98294	0.0473743	0.117867
ENSG00000188229	24994.5	-0.339872	0.140988	-2.41065	0.0159241	0.0496921
ENSG00000233198	1.58651	2.50193	2.1564	1.16023	0.245954	NA
ENSG00000197191	17.0547	0.132017	0.630849	0.209269	0.834238	0.902146
ENSG00000212864	41.6705	0.977946	0.394556	2.4786	0.0131899	0.0427184
ENSG00000284976	504.002	-0.196871	0.1411	-1.39526	0.162936	0.299878
ENSG00000197620	377.7	-0.342765	0.23027	-1.48853	0.13661	0.263143
ENSG00000188566	357.54	0.309338	0.17026	1.81685	0.0692394	0.158083
ENSG00000187713	1493.67	-0.20399	0.110606	-1.84429	0.0651408	0.150953
ENSG00000176058	570.989	-0.266305	0.138168	-1.92739	0.0539306	0.130491
ENSG00000176248	1477.19	0.0706806	0.118881	0.59455	0.552144	0.699553
ENSG00000176884	3.04254	1.80073	1.56338	1.15182	0.249396	0.40824
ENSG00000177239	3280.44	0.344476	0.0991391	3.47467	0.00051148	0.00295514
ENSG00000197355	550.429	-0.735364	0.161448	-4.55481	5.24331e-06	6.27504e-05
ENSG00000186193	1433.82	-0.770003	0.181597	-4.24018	2.23336e-05	0.000213224
ENSG00000279073	14.3385	0.675209	0.600521	1.12437	0.260855	0.42129
ENSG00000180549	7.56026	1.92174	1.11513	1.72333	0.0848284	0.184269
ENSG00000107331	3389.55	0.301734	0.120468	2.50469	0.0122559	0.040293
ENSG00000169583	89.0665	0.00844388	0.360735	0.0234074	0.981325	0.989124
ENSG00000148362	631.829	-0.215615	0.154792	-1.39293	0.163641	0.300651
ENSG00000213590	1.7971	-1.48947	1.82238	-0.817321	0.413745	NA
ENSG00000127191	538.436	-0.9637	0.23902	-4.03188	5.53325e-05	0.000465653
ENSG00000107223	5279.97	0.27773	0.0814942	3.40798	0.000654469	0.00361421
ENSG00000177943	208.443	0.506607	0.180132	2.81243	0.00491695	0.0192335
ENSG00000196642	5657.67	0.163926	0.135197	1.2125	0.225322	0.379514
ENSG00000273066	156.717	0.177966	0.269512	0.660327	0.509044	0.664643
ENSG00000213213	26.2819	1.84655	0.537093	3.43805	0.000585913	0.00330386
ENSG00000272896	21.7738	1.50679	0.781711	1.92755	0.0539109	0.130487
ENSG00000244187	981.313	0.231933	0.149493	1.55146	0.120792	0.240389
ENSG00000187922	2.36158	-1.63826	1.74365	-0.939561	0.347443	NA
ENSG00000165716	1358.74	-0.201727	0.167213	-1.20641	0.227661	0.382416
ENSG00000169692	1624.63	-0.131605	0.149517	-0.880198	0.378752	0.545617
ENSG00000148400	1414.1	-0.475522	0.106919	-4.44751	8.68716e-06	9.62743e-05
ENSG00000196366	15.0426	-1.11261	0.65716	-1.69306	0.0904443	0.19368
ENSG00000148396	4666.86	-0.00213081	0.113521	-0.0187702	0.985024	0.991313
ENSG00000165689	1997.56	0.026324	0.0979528	0.268742	0.788128	0.871969
ENSG00000165684	656.992	-0.573799	0.120017	-4.78097	1.74452e-06	2.43392e-05
ENSG00000160360	1634.22	0.0924484	0.110103	0.839655	0.401102	0.566972
ENSG00000262075	6.05152	0.497761	0.872824	0.570288	0.568482	0.712179
ENSG00000165661	1681.73	0.483468	0.0997804	4.84532	1.26407e-06	1.84548e-05
ENSG00000275329	35.7318	1.92804	0.413843	4.65888	3.17941e-06	4.06283e-05
ENSG00000238227	1743.85	-0.716988	0.119288	-6.01059	1.84851e-09	5.52862e-08
ENSG00000148411	1197.74	-1.42089	0.143287	-9.91643	3.53173e-23	8.3821e-21
ENSG00000158427	71.7057	-0.437272	0.281258	-1.5547	0.120017	0.239274
ENSG00000122140	1675.33	-0.553884	0.113069	-4.89864	9.65047e-07	1.45397e-05
ENSG00000160345	423.402	0.193081	0.129222	1.49418	0.135129	0.261218
ENSG00000225361	142.021	1.18649	0.260071	4.56216	5.0631e-06	6.09737e-05
ENSG00000130558	2857.82	0.149432	0.0944589	1.58198	0.113654	0.229657
ENSG00000130635	455.634	0.50796	0.16883	3.00871	0.00262363	0.0114858
ENSG00000273473	1.35663	-0.464863	2.32232	-0.200172	0.841346	NA
ENSG00000196363	3099.24	-0.346963	0.12881	-2.69361	0.00706825	0.0257374
ENSG00000273249	2.25522	2.77614	2.43302	1.14103	0.253859	NA
ENSG00000235138	1.9634	2.669	1.75513	1.52069	0.128338	NA
ENSG00000235106	940.302	-0.0688425	0.168398	-0.408808	0.68268	0.797387
ENSG00000123453	28.7896	0.15606	0.471813	0.330766	0.740821	0.838899
ENSG00000160326	903.807	-0.577187	0.166612	-3.46427	0.000531682	0.00305681
ENSG00000160325	619.332	-0.56586	0.156774	-3.6094	0.00030691	0.00194186
ENSG00000148296	2272.53	-1.11347	0.269989	-4.12415	3.72112e-05	0.000329565
ENSG00000160271	1901.44	-0.549432	0.103507	-5.30816	1.10737e-07	2.17389e-06
ENSG00000170835	69.3329	1.89786	0.394544	4.81026	1.50731e-06	2.14403e-05
ENSG00000148308	2241.18	-0.306727	0.109072	-2.81216	0.00492101	0.0192422
ENSG00000196205	7146.88	0.292128	0.1145	2.55133	0.0107311	0.0361606
ENSG00000165699	1543.52	-0.129399	0.180409	-0.717254	0.473218	0.633165
ENSG00000125484	3597.46	-0.705728	0.151344	-4.66307	3.11523e-06	4.00261e-05
ENSG00000125485	1136.85	-0.434336	0.140792	-3.08494	0.00203595	0.00932264
ENSG00000125482	1341.25	-0.426467	0.166238	-2.5654	0.0103058	0.034987
ENSG00000107290	3485.03	-0.653141	0.0998434	-6.54166	6.08416e-11	2.49545e-09
ENSG00000160563	1020.66	0.32843	0.106358	3.08798	0.00201524	0.00924587
ENSG00000107263	3514.05	-0.202436	0.095967	-2.10943	0.0349071	0.0926543
ENSG00000130717	929.782	-0.405298	0.115205	-3.51807	0.000434702	0.00258946
ENSG00000230289	2.76757	2.43768	1.51496	1.60907	0.107601	0.22043
ENSG00000130714	1745.65	-0.04855	0.110582	-0.439041	0.660632	0.782117
ENSG00000176868	8.43868	0.166043	0.797272	0.208265	0.835022	0.902578
ENSG00000130723	8301.6	0.0561646	0.0971357	0.578208	0.563124	0.70828
ENSG00000126882	570.853	-0.305786	0.160071	-1.91031	0.0560928	0.134581
ENSG00000236658	4.33277	0.983528	1.118	0.879721	0.37901	0.545675
ENSG00000130711	23.0914	-0.61224	0.524181	-1.16799	0.242809	0.400692
ENSG00000130707	3.96453	0.507111	1.5245	0.33264	0.739406	0.837856
ENSG00000148357	30.9775	0.0692904	0.5575	0.124288	0.901088	0.94328
ENSG00000270755	6.31242	1.4208	0.943267	1.50625	0.132003	0.256183
ENSG00000187239	8646.99	-0.26786	0.0864447	-3.09863	0.00194419	0.00897055
ENSG00000136827	2707.15	0.0178717	0.0968301	0.184568	0.853568	0.914016
ENSG00000136816	1401.29	0.057724	0.126976	0.454604	0.649394	0.773538
ENSG00000148344	17.1821	0.041129	0.534758	0.0769114	0.938694	0.965662
ENSG00000167157	72.2708	0.00993223	0.269452	0.0368609	0.970596	0.98354
ENSG00000148335	1197.83	-0.167915	0.116217	-1.44484	0.148504	0.280175
ENSG00000204055	6.33956	0.279328	0.825255	0.338475	0.735005	0.835326
ENSG00000095321	1098.05	0.136274	0.136885	0.99554	0.319473	0.485485
ENSG00000287234	1.6862	0.249342	1.62966	0.153003	0.878396	NA
ENSG00000148343	514.33	-0.21903	0.186452	-1.17473	0.240104	0.397391
ENSG00000148341	2122.4	0.169828	0.129413	1.31229	0.189423	0.334658
ENSG00000095319	3968.5	0.512212	0.102901	4.97769	6.43474e-07	1.02177e-05
ENSG00000175283	1023.37	-0.13147	0.167052	-0.787	0.431282	0.595462
ENSG00000175287	260.336	0.548748	0.226161	2.42636	0.0152511	0.0480676
ENSG00000136802	3355.08	-0.319072	0.141204	-2.25965	0.0238429	0.0685402
ENSG00000198917	1283.55	-0.257366	0.128961	-1.99568	0.0459686	0.114911
ENSG00000167136	1042.48	0.129647	0.121538	1.06673	0.286096	0.449409
ENSG00000107021	1195.05	0.0138162	0.1321	0.104589	0.916702	0.953257
ENSG00000223478	113.638	0.497967	0.22876	2.17681	0.029495	0.0810174
ENSG00000160447	1290.66	0.130282	0.102791	1.26744	0.204998	0.354932
ENSG00000119335	25195.5	0.0473232	0.0888755	0.532467	0.594403	0.730995
ENSG00000234705	2.10384	1.08892	1.85653	0.586536	0.557515	NA
ENSG00000119333	1815.6	0.102734	0.109374	0.939291	0.347581	0.513725
ENSG00000197694	24713.5	0.447447	0.129473	3.45591	0.000548433	0.00313605
ENSG00000228510	1.62434	-2.18209	1.93128	-1.12986	0.258534	NA
ENSG00000273186	9.87258	1.11305	0.733074	1.51834	0.12893	0.251979
ENSG00000223551	40.6593	-0.104429	0.38324	-0.27249	0.785245	0.870466
ENSG00000167114	2343.16	-0.206819	0.175357	-1.17941	0.238234	0.395335
ENSG00000167113	615.674	0.0220541	0.121852	0.180991	0.856375	0.915724
ENSG00000272696	6.76182	3.37704	1.1204	3.01413	0.00257718	0.0113223
ENSG00000167110	2657.31	0.152536	0.100018	1.52508	0.127239	0.249563
ENSG00000106976	199.615	0.625018	0.188371	3.31801	0.000906604	0.00474955
ENSG00000148337	3154.4	0.124139	0.0868946	1.42861	0.153116	0.28632
ENSG00000171159	3256.97	0.465259	0.104649	4.4459	8.75263e-06	9.68982e-05
ENSG00000148334	1657.96	-0.021308	0.16008	-0.133108	0.894108	0.939005
ENSG00000234771	275.206	0.326431	0.369772	0.882792	0.377349	0.544258
ENSG00000148339	1100.55	-0.241681	0.260334	-0.928348	0.353227	0.519694
ENSG00000171169	292.518	-0.632986	0.163145	-3.87989	0.000104503	0.00078612
ENSG00000167106	684.124	-0.507656	0.20407	-2.48766	0.0128587	0.0418384
ENSG00000136908	954.25	-0.180968	0.123084	-1.47028	0.141487	0.270075
ENSG00000160408	1015.6	-0.256149	0.13796	-1.85668	0.0633564	0.14768
ENSG00000136877	1589.33	0.086552	0.0967497	0.894597	0.371002	0.537753
ENSG00000136807	2158.07	-0.682291	0.210121	-3.24714	0.0011657	0.00586684
ENSG00000095370	251.232	-1.50369	0.308826	-4.86905	1.12139e-06	1.66108e-05
ENSG00000160404	396.013	0.198501	0.155176	1.2792	0.200826	0.349514
ENSG00000160401	8.21759	2.18806	0.800315	2.734	0.00625695	0.0234294
ENSG00000279571	9.58739	0.782238	0.839791	0.931468	0.351612	0.518001
ENSG00000136854	2428.42	0.230466	0.105388	2.18683	0.0287547	0.0795476
ENSG00000136830	4091.44	-0.137249	0.139569	-0.983382	0.325419	0.491351
ENSG00000148356	756.404	-0.042147	0.166694	-0.25284	0.800392	0.879946
ENSG00000197958	36626.6	0.434019	0.0908179	4.77901	1.76165e-06	2.45511e-05
ENSG00000136856	323.309	-0.350859	0.161932	-2.1667	0.0302575	0.0827996
ENSG00000271833	7.02371	-1.58101	1.10777	-1.4272	0.153522	0.286876
ENSG00000136828	187.307	0.560458	0.358098	1.5651	0.11756	0.235465
ENSG00000224842	25.2276	0.09035	0.470848	0.191888	0.84783	0.910643
ENSG00000279137	1.55852	3.86131	2.54035	1.51999	0.128514	NA
ENSG00000167081	990.568	-0.224313	0.137137	-1.63569	0.101905	0.211573
ENSG00000119487	4227.32	0.287691	0.1083	2.65644	0.00789706	0.0282106
ENSG00000165219	2614.4	0.0252584	0.168447	0.149949	0.880805	0.930804
ENSG00000044574	28066.8	-0.0554008	0.102292	-0.541596	0.588097	0.726276
ENSG00000136933	1980.5	0.140361	0.137412	1.02146	0.307036	0.471639
ENSG00000101945	1079.72	-1.04499	0.164235	-6.36279	1.98127e-10	7.34219e-09
ENSG00000119414	3245.05	0.0894028	0.124961	0.715446	0.474333	0.634377
ENSG00000173611	529.625	-0.0821717	0.133311	-0.616393	0.537635	0.687271
ENSG00000136950	2012.61	-0.108005	0.0930056	-1.16128	0.245529	0.403697
ENSG00000185585	70.9516	0.389199	0.330194	1.1787	0.238518	0.39562
ENSG00000224020	37.9266	-0.484185	0.43209	-1.12056	0.262473	0.423062
ENSG00000136931	8.24952	3.28744	0.975745	3.36916	0.000753967	0.004069
ENSG00000136930	8183.3	0.209405	0.0852349	2.4568	0.0140181	0.0448734
ENSG00000119408	913.403	-0.126458	0.1202	-1.05206	0.292772	0.456831
ENSG00000106689	310.046	-0.576081	0.208204	-2.76691	0.00565904	0.0215535
ENSG00000119522	948.844	0.585883	0.149763	3.91207	9.1507e-05	0.000702363
ENSG00000148204	4.21096	-1.97456	1.17563	-1.67958	0.0930398	0.197595
ENSG00000165209	2520.84	-0.075349	0.100391	-0.750555	0.45292	0.614532
ENSG00000236901	248.192	0.109636	0.162707	0.673828	0.500421	0.657608
ENSG00000011454	3379.22	-0.189804	0.0862283	-2.20118	0.0277231	0.0773572
ENSG00000257529	24.9419	2.06253	0.601439	3.42933	0.000605072	0.00338389
ENSG00000286718	2.64956	1.71868	1.65198	1.04038	0.298166	0.46208
ENSG00000171448	258.526	-2.64546	0.226592	-11.675	1.71048e-31	9.03264e-29
ENSG00000186130	777.061	-0.374097	0.260006	-1.4388	0.150206	0.282379
ENSG00000148187	1116.41	-0.210422	0.117146	-1.79624	0.0724567	0.163725
ENSG00000175764	63.3896	-0.721652	0.430903	-1.67474	0.0939847	0.199181
ENSG00000136848	1917.89	-0.692794	0.174661	-3.9665	7.29345e-05	0.000583117
ENSG00000204136	2.68929	1.80722	1.62877	1.10956	0.267191	0.428572
ENSG00000227355	3.2193	-0.471802	1.23185	-0.383004	0.701717	0.811562
ENSG00000119396	3477.79	-0.539371	0.14562	-3.70395	0.000212264	0.00143477
ENSG00000056558	38.7418	0.0550254	0.375786	0.146427	0.883584	0.932498
ENSG00000214827	144.455	0.750588	0.224775	3.33929	0.000839943	0.00444888
ENSG00000119403	888.555	-0.0390635	0.167123	-0.233741	0.815186	0.890487
ENSG00000226752	357.913	0.0897851	0.186398	0.481684	0.63003	0.758428
ENSG00000095261	2496.26	0.0430808	0.128239	0.33594	0.736916	0.83665
ENSG00000214654	87.4474	-1.0478	0.279022	-3.75527	0.000173153	0.00121351
ENSG00000119402	2882.28	-0.208157	0.0937567	-2.22018	0.0264067	0.0743817
ENSG00000106780	688.735	-0.567294	0.130774	-4.33797	1.43807e-05	0.000148177
ENSG00000078725	19.3362	-0.883422	0.514282	-1.71778	0.0858369	0.185886
ENSG00000136869	11.7234	-1.00364	0.946986	-1.05982	0.289226	0.452945
ENSG00000119401	831.674	-1.36582	0.255392	-5.34793	8.89646e-08	1.79142e-06
ENSG00000148219	413.123	0.0257612	0.254173	0.101353	0.91927	0.954537
ENSG00000226604	1.28768	3.83132	2.70905	1.41427	0.157284	NA
ENSG00000228714	1.85245	-1.45292	1.59006	-0.913753	0.360847	NA
ENSG00000041982	15.105	-0.897238	0.712028	-1.26012	0.207628	0.358214
ENSG00000157693	651.238	-0.819535	0.141093	-5.80846	6.30485e-09	1.64824e-07
ENSG00000136888	5230.07	0.070774	0.151423	0.467394	0.640218	0.766238
ENSG00000095397	288.04	0.278103	0.219011	1.26982	0.20415	0.353735
ENSG00000106948	144.148	-1.87954	0.287606	-6.5351	6.3567e-11	2.59213e-09
ENSG00000196739	283.965	0.11327	0.225296	0.50276	0.615133	0.747606
ENSG00000157657	884.842	-0.604439	0.165337	-3.65581	0.000256369	0.00168072
ENSG00000138835	321.631	-1.29796	0.228693	-5.67557	1.3823e-08	3.37552e-07
ENSG00000148229	3211.25	-0.230459	0.0898857	-2.56391	0.0103501	0.0351207
ENSG00000119431	523.53	-0.526262	0.211857	-2.48405	0.0129898	0.0422129
ENSG00000119411	99.4698	0.0926241	0.271716	0.340886	0.733189	0.834392
ENSG00000148225	127.511	0.839527	0.238011	3.52725	0.000419895	0.00251401
ENSG00000165188	2.14456	3.46948	2.26215	1.53371	0.125101	NA
ENSG00000136875	3122.15	-0.0687886	0.111498	-0.616947	0.537269	0.687095
ENSG00000176386	1141.95	0.171281	0.124203	1.37905	0.167881	0.306283
ENSG00000228623	499.974	0.0608201	0.228577	0.266081	0.790177	0.87332
ENSG00000148158	1128.91	-0.236266	0.105793	-2.2333	0.0255294	0.0723446
ENSG00000226609	1.95025	-0.462542	1.70493	-0.271298	0.786162	NA
ENSG00000148153	1471.96	-0.191728	0.113841	-1.68418	0.0921467	0.196132
ENSG00000230185	16.4633	0.656625	0.62919	1.0436	0.296669	0.460606
ENSG00000119314	3724.65	-0.124636	0.109324	-1.14005	0.254264	0.413777
ENSG00000106868	8.78685	1.74133	0.956031	1.82141	0.0685439	0.156949
ENSG00000242616	3963.56	0.168589	0.109281	1.54271	0.1229	0.243416
ENSG00000136813	5332.91	-0.0958971	0.0917603	-1.04508	0.295985	0.459944
ENSG00000136810	10846.6	0.362607	0.0801288	4.5253	6.03106e-06	7.09321e-05
ENSG00000228053	1.18937	1.53304	2.31615	0.661889	0.508042	NA
ENSG00000095203	502.399	-0.940864	0.173776	-5.41422	6.15571e-08	1.29252e-06
ENSG00000260230	1.01543	0.830306	2.45257	0.338545	0.734952	NA
ENSG00000119328	602.3	-0.618573	0.143438	-4.31249	1.61427e-05	0.00016258
ENSG00000172534	6520.82	-0.267851	0.0987545	-2.7123	0.00668189	0.024602
ENSG00000287233	1.29402	3.90095	2.64173	1.47667	0.139765	NA
ENSG00000119318	9517.67	-0.263897	0.0883237	-2.98784	0.00280956	0.0121487
ENSG00000148143	5.75311	-0.562272	0.974341	-0.577079	0.563886	0.708817
ENSG00000186051	8.87238	1.90171	0.847546	2.24379	0.0248461	0.0708552
ENSG00000279609	1.37469	1.82304	2.23868	0.81434	0.41545	NA
ENSG00000106692	1696.67	0.00321374	0.237498	0.0135316	0.989204	0.993779
ENSG00000229419	15.6472	-0.403086	0.824003	-0.48918	0.624715	0.754264
ENSG00000106701	415.408	-0.878185	0.231348	-3.79595	0.000147077	0.00105455
ENSG00000070214	4387.52	0.41252	0.0946764	4.35715	1.31764e-05	0.000137377
ENSG00000286536	1.54655	2.95698	2.55434	1.15763	0.247014	NA
ENSG00000165028	67.5567	-0.609485	0.427896	-1.42437	0.154338	0.287993
ENSG00000136824	5091.51	0.092435	0.108692	0.850427	0.395088	0.560887
ENSG00000136881	39.4722	2.79434	0.814657	3.43008	0.000603403	0.00337634
ENSG00000148123	4.594	1.37596	1.17518	1.17085	0.241659	0.399106
ENSG00000170681	119.931	0.127621	0.254202	0.502047	0.615634	0.747874
ENSG00000241697	342.216	0.221023	0.233341	0.947212	0.343531	0.509937
ENSG00000251349	225.921	-0.137934	0.429191	-0.321381	0.747921	0.843771
ENSG00000066697	1038.17	-0.410334	0.136763	-3.00032	0.00269698	0.0117557
ENSG00000136891	1934.62	-0.737008	0.153536	-4.80022	1.58494e-06	2.23348e-05
ENSG00000234709	14.1935	0.845418	0.590294	1.4322	0.152087	0.28485
ENSG00000023318	3139.55	0.327554	0.0869919	3.76534	0.000166324	0.00117304
ENSG00000255145	29.6862	0.969112	0.522051	1.85635	0.0634031	0.147756
ENSG00000106799	4265.61	-0.234439	0.0862902	-2.71686	0.00659042	0.0243543
ENSG00000119514	631.695	0.393308	0.141268	2.78413	0.00536712	0.020669
ENSG00000165138	1384.43	-0.0107133	0.111298	-0.0962574	0.923316	0.957354
ENSG00000106789	123.395	0.0466926	0.261833	0.17833	0.858464	0.917029
ENSG00000106785	872.306	-0.30142	0.187237	-1.60983	0.107435	0.220198
ENSG00000095380	1981.99	0.310978	0.0982728	3.16443	0.00155386	0.00744701
ENSG00000136938	7487.62	-0.0340962	0.111152	-0.306754	0.759031	0.852049
ENSG00000287070	3.25294	-0.682254	1.2357	-0.552121	0.580866	0.721288
ENSG00000136937	4282.45	0.091379	0.112008	0.815825	0.4146	0.579498
ENSG00000136925	600.237	-1.08596	0.152307	-7.13011	1.0029e-12	5.6341e-11
ENSG00000136842	81.8406	0.0568214	0.263231	0.215862	0.829095	0.898978
ENSG00000196116	1014.71	-0.299971	0.123294	-2.43297	0.0149757	0.0473905
ENSG00000286375	2.57157	1.39343	1.407	0.990353	0.322002	0.488063
ENSG00000203279	57.165	0.176621	0.325937	0.541885	0.587897	0.72618
ENSG00000188801	18.0687	-1.92238	0.766624	-2.50759	0.0121558	0.0400698
ENSG00000277103	1.86132	-1.28618	1.79438	-0.716781	0.473509	NA
ENSG00000196597	158.909	-0.746672	0.306771	-2.43397	0.0149341	0.0473052
ENSG00000224848	3.95749	1.91324	1.18016	1.62116	0.104983	0.216369
ENSG00000158122	997.563	-0.560716	0.15396	-3.64197	0.000270558	0.00175468
ENSG00000238251	10.0972	-0.154896	0.683396	-0.226656	0.820691	0.893442
ENSG00000165244	776.414	-1.00071	0.222896	-4.48957	7.1366e-06	8.21059e-05
ENSG00000130958	1005.1	-0.130759	0.141691	-0.922847	0.356087	0.522952
ENSG00000285269	8.0997	0.287685	0.915783	0.314142	0.753413	0.847951
ENSG00000182150	1254.44	-0.304567	0.112142	-2.7159	0.0066096	0.0243954
ENSG00000271155	28.1003	1.34354	0.519713	2.58516	0.00973326	0.0334411
ENSG00000158169	1519.28	-0.154901	0.181734	-0.852352	0.394019	0.559842
ENSG00000231806	317.095	-0.0945339	0.32443	-0.291384	0.770757	0.860025
ENSG00000148110	5364.97	0.0689044	0.0994348	0.692961	0.488334	0.647079
ENSG00000282886	1.73066	0.682729	2.69221	0.253594	0.799809	NA
ENSG00000232063	262.896	-0.233616	0.253246	-0.922485	0.356276	0.522975
ENSG00000175787	102.239	-0.037902	0.301709	-0.125624	0.900029	0.942654
ENSG00000269929	116.125	-0.57573	0.495273	-1.16245	0.245053	0.40326
ENSG00000286834	443.524	0.475071	0.194554	2.44185	0.0146122	0.046491
ENSG00000227666	1.50307	-0.106881	1.89203	-0.0564901	0.954951	NA
ENSG00000158079	521.342	-0.0478503	0.123213	-0.388356	0.697753	0.808438
ENSG00000235601	4.34044	1.10545	1.63517	0.676045	0.499012	0.656287
ENSG00000197724	2291.97	0.00964278	0.105305	0.0915703	0.927039	0.959691
ENSG00000048828	5814.76	0.271492	0.101225	2.68205	0.00731717	0.026484
ENSG00000165238	741.021	-0.196817	0.157707	-1.24799	0.212033	0.363666
ENSG00000131669	881.719	-0.455517	0.108584	-4.19507	2.72782e-05	0.00025294
ENSG00000127081	193.643	-1.45396	0.272934	-5.32716	9.97588e-08	1.98793e-06
ENSG00000226721	33.3438	0.903209	0.524351	1.72253	0.084974	0.184471
ENSG00000288271	13.7292	0.423594	1.23449	0.343132	0.731499	0.833375
ENSG00000288062	106.393	2.52589	0.624644	4.04372	5.26096e-05	0.000446294
ENSG00000213669	1.52828	1.47821	2.66708	0.554241	0.579414	NA
ENSG00000127080	718.94	-0.688559	0.268285	-2.56652	0.0102724	0.0349018
ENSG00000285650	23.1015	3.84748	0.973636	3.95166	7.76114e-05	0.000614002
ENSG00000106823	2.80226	2.34473	1.70935	1.37171	0.170154	0.309228
ENSG00000188312	218.667	0.117736	0.191637	0.614372	0.53897	0.688269
ENSG00000090054	6078.21	0.362353	0.0863276	4.19742	2.69977e-05	0.000250669
ENSG00000148090	264.261	0.214083	0.188116	1.13804	0.255103	0.41479
ENSG00000230537	2.85149	0.971459	1.4472	0.671267	0.50205	0.658806
ENSG00000123975	4569.79	-0.600954	0.16682	-3.60241	0.000315282	0.00198324
ENSG00000224945	4.31162	3.54419	1.41524	2.5043	0.0122694	0.0403247
ENSG00000148082	2.68234	3.67266	1.87329	1.96053	0.0499334	0.122887
ENSG00000213694	964.465	0.176641	0.146439	1.20624	0.227724	0.382461
ENSG00000130045	145.78	1.0602	0.27556	3.84744	0.000119357	0.000880302
ENSG00000106723	4444.24	-0.549512	0.0966779	-5.68394	1.31624e-08	3.23666e-07
ENSG00000287769	81.9803	-0.0919635	0.269101	-0.341744	0.732544	0.833984
ENSG00000156345	183.551	-0.393718	0.194937	-2.01971	0.043413	0.109927
ENSG00000135047	4292.8	0.334551	0.0896943	3.7299	0.000191556	0.00132057
ENSG00000219928	406.034	0.349996	0.136605	2.56209	0.0104044	0.0352706
ENSG00000196730	2551.91	-0.0321767	0.10492	-0.306677	0.759089	0.85207
ENSG00000180447	14.1322	-2.65807	0.805271	-3.30084	0.000963963	0.00499043
ENSG00000083223	1128.2	-0.482601	0.171143	-2.81986	0.00480441	0.0188707
ENSG00000135052	7404.34	0.322748	0.087434	3.69134	0.000223078	0.0014978
ENSG00000135040	1984.37	0.220117	0.0963528	2.28449	0.022343	0.0650968
ENSG00000165121	57.6123	-1.13533	0.334046	-3.39873	0.000677003	0.00371534
ENSG00000135049	1179.49	0.105496	0.12315	0.856645	0.391641	0.557793
ENSG00000227463	1.33604	3.04014	2.75585	1.10316	0.269957	NA
ENSG00000165119	35893.2	0.0791501	0.0972781	0.813648	0.415847	0.580756
ENSG00000165118	1540.64	-0.389081	0.105153	-3.70015	0.00021547	0.00145411
ENSG00000254473	84.8358	0.951801	0.349817	2.72085	0.00651135	0.0241551
ENSG00000148057	87.6991	0.8992	0.261109	3.44377	0.000573655	0.00324513
ENSG00000237529	2.69577	1.77225	1.7501	1.01266	0.311223	0.476036
ENSG00000172159	67.8485	0.0971815	0.34854	0.278824	0.78038	0.866619
ENSG00000286451	9.0135	0.358262	0.756246	0.473737	0.635688	0.762717
ENSG00000238222	59.8152	-1.25418	0.479392	-2.61619	0.00889161	0.0310596
ENSG00000196781	926.318	-0.821626	0.167195	-4.91418	8.91541e-07	1.35873e-05
ENSG00000106829	297.059	0.0794979	0.256836	0.309527	0.75692	0.850358
ENSG00000186940	18.3058	-0.232124	0.619011	-0.374993	0.707666	0.816341
ENSG00000135069	4021.86	0.00515815	0.129063	0.0399661	0.96812	0.982161
ENSG00000148019	5722.1	-0.175722	0.14308	-1.22814	0.219393	0.372408
ENSG00000156052	3795.21	0.214689	0.0859435	2.49802	0.0124888	0.0409183
ENSG00000156017	855.832	-0.5033	0.125243	-4.01858	5.85504e-05	0.000488259
ENSG00000135045	1033.34	-0.368637	0.130364	-2.82774	0.00468774	0.0185082
ENSG00000270954	3.13544	1.54813	1.48125	1.04515	0.295956	0.459937
ENSG00000228024	5.61637	-0.703055	0.887245	-0.792402	0.428126	0.593019
ENSG00000165092	27058.8	0.209502	0.10852	1.93053	0.053541	0.12983
ENSG00000119125	1.94353	1.51277	2.50543	0.603795	0.54598	NA
ENSG00000236060	10.189	0.416996	0.801667	0.520161	0.602951	0.737685
ENSG00000135048	827.579	0.610533	0.176309	3.46286	0.000534469	0.00306991
ENSG00000083067	2.01078	0.570711	1.5339	0.372064	0.709845	NA
ENSG00000198887	1829.37	-0.325545	0.110467	-2.94698	0.00320892	0.0135456
ENSG00000236801	2.28134	-0.981931	1.5216	-0.645329	0.518714	NA
ENSG00000268364	16.2404	1.47748	0.5842	2.52907	0.0114365	0.038073
ENSG00000165072	2087.81	0.0361583	0.150058	0.240962	0.809584	0.886606
ENSG00000261447	2.50215	-0.414865	1.41893	-0.292379	0.769997	0.859471
ENSG00000119139	3209.96	-0.166305	0.128754	-1.29164	0.196481	0.343678
ENSG00000285130	32.6433	1.00087	0.714492	1.40081	0.161269	0.297562
ENSG00000187866	667.903	-1.01446	0.199611	-5.08217	3.7314e-07	6.31052e-06
ENSG00000107242	1074.51	0.205686	0.13411	1.53372	0.125099	0.246522
ENSG00000233178	17.2293	1.34374	0.643193	2.08916	0.036693	0.0962138
ENSG00000154330	11.4735	0.392516	0.80338	0.488581	0.625138	0.754646
ENSG00000196873	1003.75	0.169787	0.127607	1.33054	0.18334	0.326727
ENSG00000260691	11.0967	0.254363	0.8433	0.301629	0.762935	0.854414
ENSG00000275493	33.6927	1.09099	0.509809	2.13999	0.0323554	0.0872407
ENSG00000278763	5.79379	-4.61769	2.18337	-2.11494	0.0344351	0.0917126
ENSG00000274026	184.56	-0.405644	0.23621	-1.7173	0.085924	0.185998
ENSG00000274349	361.654	-0.618394	0.350228	-1.76569	0.0774475	0.172149
ENSG00000233765	3.03027	2.13354	1.73662	1.22856	0.219237	0.372202
ENSG00000276203	1.99606	-3.47508	2.11749	-1.64113	0.10077	NA
ENSG00000274628	5.70161	-0.127459	2.10548	-0.0605369	0.951728	0.973441
ENSG00000235893	1.426	-1.83263	2.66153	-0.688565	0.491097	NA
ENSG00000184659	18.8024	0.412416	0.591788	0.696898	0.485866	0.645104
ENSG00000147996	1452.54	0.128792	0.101825	1.26484	0.20593	0.356078
ENSG00000280286	2.08728	0.814185	1.49219	0.545632	0.585319	NA
ENSG00000287329	10.051	0.0184497	0.77346	0.0238535	0.980969	0.988976
ENSG00000204778	33.5118	-0.454104	0.413888	-1.09717	0.272568	0.434591
ENSG00000224599	9.99761	-0.923537	0.784877	-1.17666	0.23933	0.396499
ENSG00000287988	1.14015	-2.97038	3.43954	-0.863598	0.387809	NA
ENSG00000225883	2.151	3.84887	2.50559	1.53611	0.124511	NA
ENSG00000235071	2.11634	2.85805	2.02785	1.4094	0.158717	NA
ENSG00000172014	31.1997	-0.615503	0.460058	-1.33788	0.180935	0.323614
ENSG00000215548	33.4108	0.44667	0.398416	1.12111	0.262239	0.422931
ENSG00000232815	61.8334	0.518776	0.375932	1.37997	0.167595	0.305973
ENSG00000131668	2946.16	0.0714922	0.0848898	0.842176	0.399689	0.565666
ENSG00000237238	47.4146	0.156636	0.344796	0.454287	0.649623	0.773723
ENSG00000170161	186.561	0.455533	0.182059	2.50212	0.0123453	0.0405174
ENSG00000227582	15.7343	1.60763	0.692763	2.3206	0.0203083	0.0604492
ENSG00000238245	1.63986	3.00871	3.46835	0.867476	0.385682	NA
ENSG00000234665	53.0966	0.581541	0.414241	1.40387	0.160357	0.296449
ENSG00000226007	87.7954	0.86206	0.264794	3.25559	0.00113157	0.00572916
ENSG00000227449	41.3839	1.49919	0.387917	3.86472	0.000111218	0.000827495
ENSG00000204802	155.713	1.04136	0.210998	4.9354	7.99876e-07	1.23597e-05
ENSG00000231527	285.953	-0.430253	0.165901	-2.59344	0.00950209	0.032823
ENSG00000283378	9.83153	1.30563	1.02844	1.26952	0.204256	0.353821
ENSG00000175854	757.591	0.36154	0.119726	3.01972	0.00253009	0.0111572
ENSG00000154529	176.94	-0.869056	0.505065	-1.72068	0.0853086	0.185103
ENSG00000278077	1.5684	-1.36507	2.32962	-0.585963	0.5579	NA
ENSG00000275450	22.3923	0.898841	0.532726	1.68725	0.0915559	0.195347
ENSG00000215126	280.116	-0.176355	0.180312	-0.978049	0.32805	0.49418
ENSG00000273514	13.038	1.82309	1.12031	1.62731	0.103672	0.214284
ENSG00000276291	216.071	0.570428	0.199221	2.86329	0.00419267	0.0168497
ENSG00000240240	27.9286	-0.712996	0.581803	-1.22549	0.220389	0.373559
ENSG00000283886	35.9544	2.29003	0.517076	4.42881	9.47563e-06	0.000103653
ENSG00000204837	187.616	1.35654	0.187614	7.23051	4.81192e-13	2.83916e-11
ENSG00000185963	2351.2	-0.322145	0.0977554	-3.29542	0.000982753	0.00507671
ENSG00000198416	290.031	0.128835	0.197458	0.652467	0.5141	0.668794
ENSG00000243695	1.32504	-1.67734	3.40921	-0.492001	0.622718	NA
ENSG00000106714	278.739	-0.0312752	0.275427	-0.113552	0.909593	0.948255
ENSG00000180071	195.358	-0.419556	0.213148	-1.96838	0.049024	0.121073
ENSG00000272904	2.73838	0.127944	1.21055	0.10569	0.915828	0.952723
ENSG00000283486	90.8441	-0.179848	0.323059	-0.556703	0.57773	0.718947
ENSG00000137142	576.802	0.240423	0.124768	1.92697	0.0539837	0.130573
ENSG00000137124	1796.21	-0.713938	0.12755	-5.5973	2.17721e-08	5.07741e-07
ENSG00000232454	2.0254	-0.277726	1.74452	-0.159199	0.873512	NA
ENSG00000122741	1836.54	-0.0953416	0.147065	-0.648298	0.516792	0.67095
ENSG00000107371	1256.42	-1.26085	0.113835	-11.0762	1.63726e-28	6.06735e-26
ENSG00000070601	16.8831	-1.26968	0.558257	-2.27437	0.0229436	0.0664251
ENSG00000233111	3.02739	-1.14904	1.1609	-0.989781	0.322281	0.488346
ENSG00000255872	38.8341	-0.494197	1.01285	-0.487928	0.625601	0.755075
ENSG00000175768	4874.04	0.193964	0.106914	1.8142	0.0696473	0.158821
ENSG00000256966	122.033	0.206284	0.333872	0.617854	0.536671	0.686704
ENSG00000230188	1.22668	3.71599	2.71691	1.36773	0.171398	NA
ENSG00000137054	1687.98	-0.161501	0.125374	-1.28816	0.197691	0.345281
ENSG00000187988	0.865259	-0.942855	3.42178	-0.275545	0.782897	NA
ENSG00000168795	1623.16	-1.39055	0.311473	-4.46442	8.02865e-06	9.04475e-05
ENSG00000137106	4005.11	0.131297	0.0936389	1.40217	0.160865	0.297038
ENSG00000281649	2341.96	-0.0410487	0.0874644	-0.469319	0.638841	0.76517
ENSG00000165304	3042.44	-0.463781	0.1862	-2.49076	0.0127468	0.0415486
ENSG00000137075	765.108	-1.13323	0.33777	-3.35505	0.000793512	0.00423802
ENSG00000159921	809.769	-0.506994	0.155333	-3.26391	0.00109887	0.00559583
ENSG00000122705	7373.92	0.179162	0.094024	1.90549	0.0567166	0.1356
ENSG00000122707	687.292	0.571599	0.124039	4.6082	4.06164e-06	5.04968e-05
ENSG00000137103	163.208	0.198657	0.253271	0.784366	0.432825	0.596842
ENSG00000137133	459.709	0.432243	0.134917	3.20377	0.00135643	0.00664158
ENSG00000137098	3.47972	-0.335959	1.23882	-0.271193	0.786242	0.871198
ENSG00000215183	3.99893	0.910101	1.15302	0.789318	0.429926	0.594328
ENSG00000107185	2606.96	0.0310261	0.101441	0.305853	0.759717	0.852592
ENSG00000070610	1649.91	-0.249974	0.206978	-1.20773	0.22715	0.381717
ENSG00000137135	538.259	-0.756915	0.196898	-3.84419	0.000120949	0.000889865
ENSG00000159884	460.715	-0.549026	0.141564	-3.8783	0.000105189	0.000789871
ENSG00000277027	22.5411	-9.02028	3.37852	-2.6699	0.00758749	0.0272848
ENSG00000269900	61.9082	1.5227	0.994435	1.53122	0.125715	0.247389
ENSG00000215187	1.1902	1.74362	2.40387	0.725339	0.468244	NA
ENSG00000198853	954.646	-0.265346	0.141205	-1.87915	0.0602234	0.142023
ENSG00000179766	18.7632	1.2704	0.686323	1.85103	0.0641659	0.149188
ENSG00000198722	4568.85	0.405116	0.0968627	4.18238	2.88477e-05	0.000264705
ENSG00000215198	1.27596	-0.691271	1.92452	-0.359191	0.719452	NA
ENSG00000165283	5286.18	0.168008	0.0887548	1.89295	0.0583651	0.138475
ENSG00000165282	590.592	0.073955	0.203224	0.363908	0.715927	0.822099
ENSG00000279489	5.3902	0.904091	1.25358	0.721209	0.470781	0.630984
ENSG00000273597	4.11262	2.71187	1.69109	1.60362	0.108798	0.222278
ENSG00000137094	632.588	-0.70609	0.180354	-3.91502	9.03949e-05	0.000695089
ENSG00000122733	16.2388	-1.66929	0.77397	-2.15679	0.0310217	0.0844458
ENSG00000230074	86.6471	0.942456	0.299294	3.14893	0.00163871	0.00778727
ENSG00000213927	9.94596	-1.72734	0.830997	-2.07864	0.0376507	0.0983425
ENSG00000258728	3.78647	-0.807959	1.70285	-0.474474	0.635162	0.762432
ENSG00000147955	3304.55	0.343479	0.133103	2.58055	0.00986423	0.0337483
ENSG00000205143	7.3201	2.00325	0.990263	2.02295	0.0430783	0.109329
ENSG00000137100	1133.16	0.363891	0.100126	3.63432	0.000278713	0.00179544
ENSG00000164967	571.947	0.019252	0.134594	0.143038	0.88626	0.934389
ENSG00000168913	174.91	0.0214242	0.244769	0.0875284	0.930252	0.961302
ENSG00000164970	1002.86	0.00375425	0.230153	0.016312	0.986986	0.992483
ENSG00000164976	2083.65	-0.252984	0.189766	-1.33313	0.182488	0.325702
ENSG00000164978	1067.11	0.0117773	0.156226	0.0753864	0.939907	0.966491
ENSG00000198876	2536.35	-0.00198679	0.180548	-0.0110043	0.99122	0.994894
ENSG00000137073	2407.65	-0.145776	0.130084	-1.12063	0.262446	0.423051
ENSG00000107341	3818.53	-0.3832	0.100019	-3.83129	0.000127475	0.00093204
ENSG00000260947	2.97635	-1.58699	1.35602	-1.17032	0.24187	0.399392
ENSG00000281128	4.43866	-1.91657	1.26872	-1.51064	0.13088	0.254777
ENSG00000237984	22.9221	-0.267276	0.557135	-0.479733	0.631417	0.759491
ENSG00000231991	357.178	0.126059	0.169815	0.742335	0.457884	0.618763
ENSG00000226562	93.399	0.0860976	0.286373	0.300649	0.763683	0.854735
ENSG00000230453	725.776	0.163663	0.19427	0.842447	0.399538	0.565608
ENSG00000226823	5.38993	-0.198693	0.957702	-0.207469	0.835644	0.903019
ENSG00000286322	1.76047	-0.451265	2.52405	-0.178786	0.858106	NA
ENSG00000086102	1681.96	-0.739873	0.203836	-3.62975	0.000283696	0.00182254
ENSG00000086065	3696.26	0.373977	0.104202	3.58895	0.000332017	0.00206818
ENSG00000107262	1281.04	-0.476911	0.110347	-4.32192	1.5468e-05	0.000157233
ENSG00000086062	4062	0.0850126	0.124367	0.68356	0.494253	0.652303
ENSG00000086061	28963.1	-0.0207601	0.113229	-0.183346	0.854526	0.91485
ENSG00000225693	1.72764	0.863677	1.89839	0.454953	0.649143	NA
ENSG00000236184	2.63472	0.280337	1.76642	0.158704	0.873902	0.926493
ENSG00000137074	1259.61	-0.288845	0.149427	-1.93302	0.0532333	0.129321
ENSG00000230516	2.13006	2.76771	3.4503	0.802166	0.422457	NA
ENSG00000232303	23.8012	0.609853	0.525391	1.16076	0.245739	0.403824
ENSG00000235453	129.67	1.10649	0.342308	3.23246	0.00122731	0.00611121
ENSG00000107201	1073.94	-1.26845	0.211255	-6.00435	1.92102e-09	5.72322e-08
ENSG00000287038	1.23063	-2.66672	2.27748	-1.17091	0.241635	NA
ENSG00000147894	568.655	-0.709986	0.124393	-5.70761	1.14571e-08	2.85388e-07
ENSG00000285103	2.28549	0.502811	1.93662	0.259633	0.795147	NA
ENSG00000120156	3116.66	0.0433761	0.102478	0.423274	0.672095	0.790065
ENSG00000254396	2.29512	1.57871	1.71597	0.920011	0.357567	NA
ENSG00000096872	738.859	0.268682	0.135697	1.98002	0.0477018	0.118444
ENSG00000205442	33.0672	-0.276604	0.429664	-0.643769	0.519725	0.673465
ENSG00000107105	1169.12	-1.00259	0.128435	-7.80617	5.89512e-15	4.66377e-13
ENSG00000283982	3.18924	-0.363976	1.28762	-0.282674	0.777427	0.864597
ENSG00000236739	4.52766	-0.484086	1.04965	-0.461188	0.644664	0.769944
ENSG00000147889	5009.13	0.478866	0.0993877	4.81817	1.44883e-06	2.07623e-05
ENSG00000099810	1837.01	-0.188952	0.115602	-1.6345	0.102153	0.211921
ENSG00000198642	1842.98	-2.26707	0.190145	-11.9229	8.99624e-33	5.42936e-30
ENSG00000260912	505.647	-0.493346	0.327454	-1.50661	0.13191	0.256033
ENSG00000137154	61041.4	0.267127	0.0830241	3.21747	0.00129328	0.0063827
ENSG00000273226	8.4818	-1.22734	0.764797	-1.60479	0.108539	0.221857
ENSG00000272842	6.00509	-1.08004	0.969713	-1.11377	0.265376	0.426609
ENSG00000155875	1.10841	2.0319	2.41278	0.842142	0.399709	NA
ENSG00000178031	35.9523	0.406925	0.470481	0.864913	0.387087	0.553621
ENSG00000147202	746.442	0.234014	0.139509	1.67742	0.0934606	0.19823
ENSG00000107295	54.3368	0.997417	0.376073	2.65219	0.00799713	0.0284959
ENSG00000044459	934.517	-0.304433	0.180319	-1.6883	0.0913531	0.194973
ENSG00000173068	193.685	-0.348343	0.412679	-0.844101	0.398613	0.564563
ENSG00000164985	7770.54	0.0346359	0.104453	0.331592	0.740197	0.838483
ENSG00000164975	2010.12	-0.0114344	0.093318	-0.122531	0.902478	0.943982
ENSG00000155158	244.349	-0.28728	0.182935	-1.5704	0.116323	0.233586
ENSG00000234297	2.31047	0.712429	1.49395	0.476875	0.633451	NA
ENSG00000175893	1546.73	-0.37005	0.100834	-3.6699	0.000242642	0.00160467
ENSG00000272871	14.0413	-1.76097	0.759501	-2.31859	0.0204171	0.0606524
ENSG00000225472	47.8646	-1.58561	0.378112	-4.19348	2.74711e-05	0.000254282
ENSG00000147862	8299.57	-0.0160209	0.0775987	-0.206459	0.836433	0.903455
ENSG00000270547	1100.91	-0.081176	0.110585	-0.734062	0.462911	0.623482
ENSG00000223672	58.3209	-0.903622	0.315941	-2.8601	0.00423507	0.016978
ENSG00000234740	15.1343	-0.823481	0.678249	-1.21413	0.224699	0.378766
ENSG00000234586	6.87158	-0.893471	0.877641	-1.01804	0.30866	0.473481
ENSG00000153714	70.7767	-2.07291	0.416844	-4.97287	6.59677e-07	1.04299e-05
ENSG00000265735	7.01916	-0.354371	0.851948	-0.415954	0.677444	0.793613
ENSG00000153707	3619.16	0.109266	0.122928	0.88886	0.374078	0.541061
ENSG00000137038	2222.07	0.310593	0.115802	2.68211	0.00731588	0.0264839
ENSG00000273056	8.55616	0.525133	0.772519	0.679767	0.496652	0.654244
ENSG00000230207	19.297	0.390267	0.529262	0.73738	0.460891	0.621713
ENSG00000225489	2.82531	4.02057	1.74577	2.30303	0.021277	0.0626563
ENSG00000232946	2.29059	0.817085	1.51024	0.541028	0.588488	NA
ENSG00000231381	3.12911	-1.18806	1.36638	-0.869496	0.384576	0.551195
ENSG00000236924	28.8431	0.816417	0.412077	1.98122	0.0475661	0.118213
ENSG00000147854	1636.92	-0.575477	0.226097	-2.54527	0.0109194	0.0367453
ENSG00000233846	1.9278	-0.114629	1.80582	-0.0634777	0.949386	NA
ENSG00000137033	4.135	-1.97313	1.44792	-1.36273	0.172967	0.312914
ENSG00000183354	715.06	-0.664456	0.184842	-3.59473	0.000324725	0.00203294
ENSG00000107036	1517.81	-0.510529	0.270131	-1.88993	0.0587672	0.139273
ENSG00000286162	22.7602	1.25204	0.740342	1.69116	0.0908059	0.194139
ENSG00000107020	630.468	0.429114	0.119349	3.59546	0.000323825	0.00202852
ENSG00000096968	911.003	-0.136902	0.122109	-1.12114	0.262227	0.422931
ENSG00000287759	2.90057	0.631944	1.46782	0.430533	0.666808	0.786486
ENSG00000106993	818.121	-0.543187	0.193269	-2.81052	0.0049461	0.0193296
ENSG00000106688	248.899	-0.0517643	0.172657	-0.29981	0.764322	0.855126
ENSG00000237009	57.0876	0.0111377	0.323561	0.0344222	0.97254	0.984566
ENSG00000232104	10.5003	0.599125	0.733813	0.816456	0.41424	0.579162
ENSG00000080503	14.1797	0.598711	0.839912	0.712826	0.475953	0.635572
ENSG00000064218	37.2944	-2.1765	0.460237	-4.72908	2.25536e-06	3.04408e-05
ENSG00000137090	1.95282	-0.285809	1.52223	-0.187757	0.851067	NA
ENSG00000226403	13.4342	-2.2287	1.17347	-1.89924	0.0575335	0.137039
ENSG00000107099	238.877	0.162862	0.222244	0.732808	0.463675	0.624233
ENSG00000183784	21.5326	-0.245565	0.488063	-0.503141	0.614865	0.747553
ENSG00000172785	1750.36	0.312574	0.0917772	3.40579	0.000659718	0.00364034
ENSG00000231808	1.5204	-2.41276	2.15307	-1.12061	0.262453	NA
ENSG00000227518	5.52336	0.827222	1.14918	0.719838	0.471625	0.631914
ENSG00000181404	260.538	-0.126035	0.172544	-0.730454	0.465113	0.625262
ENSG00000236875	1.14169	1.26038	2.89887	0.434784	0.663719	NA
ENSG00000182307	2308.44	-0.0749534	0.0977359	-0.766897	0.443143	0.606093
ENSG00000170631	301.99	-2.0274	0.297686	-6.81053	9.72393e-12	4.68947e-10
ENSG00000286681	22.9011	1.13191	0.538348	2.10257	0.0355035	0.0938599
ENSG00000170619	1130.29	-0.529492	0.156806	-3.37673	0.000733539	0.00397602
ENSG00000147789	1093.04	-0.942816	0.226647	-4.15985	3.18458e-05	0.000288579
ENSG00000197363	137.351	-0.454524	0.26467	-1.71732	0.0859203	0.185998
ENSG00000161016	74924.2	0.332015	0.0786138	4.22336	2.40685e-05	0.000227471
ENSG00000198169	408.638	0.721947	0.289124	2.49701	0.0125244	0.0409905
ENSG00000255085	1.44084	2.90083	2.61087	1.11106	0.266544	NA
ENSG00000147799	769.233	-0.918742	0.146709	-6.26234	3.79254e-10	1.31543e-08
ENSG00000213563	685.748	-0.425295	0.205926	-2.06529	0.038896	0.100897
ENSG00000254402	171.533	0.0169397	0.225289	0.0751911	0.940063	0.96651
ENSG00000160959	761.015	-0.737807	0.268315	-2.74978	0.00596355	0.0224863
ENSG00000160957	1327.65	-0.215853	0.130455	-1.65462	0.0980016	0.205244
ENSG00000167700	417.997	0.46307	0.164434	2.81614	0.00486049	0.019055
ENSG00000160972	1254.42	0.0650229	0.153457	0.42372	0.67177	0.789868
ENSG00000160973	23.4907	1.74101	0.665634	2.61557	0.00890789	0.0311062
ENSG00000167702	1938.77	-0.158111	0.140956	-1.1217	0.261991	0.422756
ENSG00000187954	1712.9	-0.131167	0.0911284	-1.43937	0.150047	0.282229
ENSG00000160949	1457.46	-0.207077	0.130562	-1.58604	0.112729	0.228184
ENSG00000147804	53.3529	-0.407019	0.47349	-0.859614	0.390002	0.556056
ENSG00000182325	1012.51	-0.148334	0.173512	-0.854892	0.392611	0.558584
ENSG00000185803	2811.77	-0.287795	0.125535	-2.29255	0.0218739	0.0640124
ENSG00000271698	69.3732	1.36296	0.304796	4.47172	7.75942e-06	8.81195e-05
ENSG00000261587	35.4596	0.0177257	0.38186	0.0464195	0.962976	0.979519
ENSG00000261678	15.8175	1.24377	0.610031	2.03886	0.0414643	0.105984
ENSG00000183305	435.057	0.173284	0.297471	0.582523	0.560214	0.705962
ENSG00000254690	8.68018	1.11019	0.875443	1.26814	0.204746	0.354584
ENSG00000185122	3121.99	0.102153	0.0960149	1.06393	0.28736	0.450934
ENSG00000260428	28.071	0.835338	0.433384	1.92748	0.0539204	0.130491
ENSG00000261236	4930.04	0.151853	0.116224	1.30656	0.191362	0.337183
ENSG00000235173	964.027	-0.352788	0.132814	-2.65626	0.00790137	0.0282201
ENSG00000179698	29.4631	0.727038	0.461923	1.57394	0.115502	0.232445
ENSG00000179632	3412.23	-0.0390962	0.0940881	-0.415528	0.677756	0.793782
ENSG00000179526	962.828	0.152774	0.138841	1.10035	0.271178	0.432897
ENSG00000178896	869.325	-0.461311	0.130549	-3.53362	0.000409906	0.00246404
ENSG00000255224	101.101	0.284815	0.399585	0.712778	0.475983	0.635572
ENSG00000178814	4.31162	2.18698	1.62935	1.34224	0.179517	0.321788
ENSG00000178719	5424.42	0.131519	0.0822203	1.59959	0.109689	0.223472
ENSG00000268940	49.7627	0.000276347	0.356927	0.00077424	0.999382	0.999619
ENSG00000165359	612.15	0.531203	0.219649	2.41842	0.0155881	0.0488647
ENSG00000178685	150.525	0.487319	0.226548	2.15106	0.0314713	0.0853801
ENSG00000185189	1845.78	-0.0407522	0.134147	-0.303787	0.76129	0.85359
ENSG00000287222	152.837	-0.00827722	0.222369	-0.0372229	0.970307	0.983389
ENSG00000179950	6192.18	-0.169129	0.101959	-1.6588	0.0971553	0.204053
ENSG00000180900	7196.53	0.12337	0.0984517	1.2531	0.210169	0.361365
ENSG00000254973	2.76096	-0.0134324	1.49599	-0.00897895	0.992836	0.996129
ENSG00000203499	245.987	-0.165842	0.162454	-1.02085	0.307324	0.471911
ENSG00000180921	3613.75	-0.456528	0.102642	-4.44779	8.676e-06	9.62233e-05
ENSG00000181085	20.9307	-0.720764	0.655786	-1.09908	0.271732	0.433552
ENSG00000255181	3.13858	4.2884	1.74464	2.45805	0.0139695	0.0447358
ENSG00000181097	31.7611	0.0905537	0.53963	0.167807	0.866735	0.92218
ENSG00000181135	414.551	-0.23853	0.405992	-0.587524	0.556852	0.703744
ENSG00000254812	6.32333	3.32191	1.24086	2.67709	0.00742643	0.0267557
ENSG00000279605	11.296	1.1348	0.679278	1.6706	0.0948009	0.200408
ENSG00000147813	120.024	-0.546432	0.345953	-1.5795	0.114222	0.230462
ENSG00000204839	234.11	-0.408244	0.289776	-1.40883	0.158886	0.294451
ENSG00000014164	732.654	-0.665579	0.196013	-3.39558	0.000684826	0.00375145
ENSG00000182759	641.739	-0.907347	0.189945	-4.7769	1.78022e-06	2.47718e-05
ENSG00000254389	140.17	-0.288808	0.207886	-1.38926	0.164753	0.302274
ENSG00000272172	3.90681	-0.213126	1.23846	-0.17209	0.863367	0.919941
ENSG00000253716	126.241	0.541428	0.265858	2.03653	0.041697	0.106476
ENSG00000264668	5.0678	-4.61114	2.13013	-2.16472	0.0304093	0.0831179
ENSG00000181638	464.627	-0.415158	0.151919	-2.73277	0.00628042	0.0234965
ENSG00000160932	3767.21	0.370453	0.090926	4.07423	4.61672e-05	0.000397387
ENSG00000247317	16.8535	0.364602	0.633963	0.575116	0.565213	0.709683
ENSG00000130193	582.941	-1.15771	0.190662	-6.07208	1.26266e-09	3.928e-08
ENSG00000167653	16.558	1.13553	0.543378	2.08976	0.0366393	0.096169
ENSG00000198576	41.5267	0.0290199	0.430134	0.067467	0.94621	0.970237
ENSG00000181790	1170.87	0.343078	0.103941	3.30071	0.000964398	0.00499044
ENSG00000261693	17.8867	-0.0891292	0.552349	-0.161364	0.871807	0.925272
ENSG00000184489	354.008	0.121222	0.173798	0.697485	0.485499	0.644738
ENSG00000244998	4.19392	0.959749	1.09761	0.874397	0.381902	0.548285
ENSG00000261655	1.67837	0.185626	1.72652	0.107515	0.914381	NA
ENSG00000280035	7.15231	1.79667	0.984185	1.82554	0.0679197	0.155993
ENSG00000022567	768.236	0.022599	0.164147	0.137676	0.890497	0.937218
ENSG00000253210	157.329	-0.0285119	0.261973	-0.108835	0.913333	0.950783
ENSG00000105339	318.802	-0.493213	0.185974	-2.65205	0.00800036	0.0285026
ENSG00000279786	1.50513	-1.14438	2.39319	-0.478182	0.63252	NA
ENSG00000280303	451.028	-0.571742	0.313616	-1.82306	0.068294	0.156665
ENSG00000279766	9.89475	-0.390291	0.692394	-0.563683	0.57297	0.715383
ENSG00000123908	2857.85	-0.2798	0.129804	-2.15556	0.0311178	0.0846492
ENSG00000104472	1897.67	-0.240277	0.16431	-1.46234	0.143648	0.273211
ENSG00000259891	49.2559	0.253519	0.353617	0.716932	0.473416	0.633335
ENSG00000282164	69.2445	-2.24757	0.484876	-4.63536	3.56316e-06	4.51497e-05
ENSG00000167632	815.181	0.585656	0.128889	4.54386	5.52328e-06	6.56916e-05
ENSG00000169427	13.7307	0.488318	0.703214	0.694409	0.487426	0.646306
ENSG00000169436	1.81533	-0.868797	1.66314	-0.522384	0.601403	NA
ENSG00000253288	3.42288	-0.447343	1.39674	-0.320276	0.748759	0.844378
ENSG00000254101	4.8691	-0.266439	0.932738	-0.285653	0.775144	0.862589
ENSG00000148218	1032.26	-0.10089	0.117002	-0.862289	0.388529	0.554726
ENSG00000131773	421.424	0.251937	0.148838	1.69269	0.090514	0.193781
ENSG00000259820	86.3257	-1.53963	0.339378	-4.53662	5.71641e-06	6.757e-05
ENSG00000279518	10.7607	0.408101	1.10286	0.370038	0.711354	0.818852
ENSG00000066827	236.797	-1.02003	0.236891	-4.3059	1.66312e-05	0.000166572
ENSG00000288067	1.48119	-0.857789	2.13868	-0.401083	0.688359	NA
ENSG00000225259	8.9913	-0.462806	0.76231	-0.607111	0.543778	0.692901
ENSG00000270137	1.57436	0.404743	1.84664	0.219178	0.826511	NA
ENSG00000129292	4009.64	-0.413344	0.105342	-3.92382	8.71559e-05	0.000674604
ENSG00000129295	34.5628	1.0042	0.557643	1.80079	0.0717367	0.162463
ENSG00000132297	1.15843	-1.44495	2.02521	-0.713483	0.475547	NA
ENSG00000286535	6.75571	-0.62041	0.820461	-0.756172	0.449546	0.611604
ENSG00000280543	2.46149	-1.93776	2.23379	-0.867474	0.385682	0.552375
ENSG00000153310	4759.55	0.111919	0.0876755	1.27651	0.201775	0.350645
ENSG00000147697	1.63365	1.27096	2.09657	0.606209	0.544376	NA
ENSG00000285108	6.30268	2.69355	1.48543	1.81332	0.0697828	0.159044
ENSG00000229140	6.84699	2.565	1.53124	1.67511	0.0939126	0.199088
ENSG00000249859	599.836	-0.116663	0.446641	-0.2612	0.793938	0.876011
ENSG00000286010	4.00166	3.1283	1.38807	2.2537	0.0242151	0.0693365
ENSG00000246228	93.6822	0.173916	0.278559	0.624343	0.532403	0.683132
ENSG00000282961	15.0676	-1.0239	0.722516	-1.41713	0.156446	0.290949
ENSG00000254166	425.585	-1.55327	0.301522	-5.15143	2.58502e-07	4.5182e-06
ENSG00000164961	4720.73	0.0425326	0.110065	0.386431	0.699177	0.809458
ENSG00000104549	4230.66	-0.594406	0.0974719	-6.09823	1.07247e-09	3.41058e-08
ENSG00000170873	142.891	-1.23904	0.264622	-4.6823	2.83678e-06	3.70303e-05
ENSG00000147684	6412.22	0.238744	0.0792835	3.01126	0.00260162	0.0114084
ENSG00000253106	17.3106	-0.157988	0.535709	-0.294914	0.76806	0.85808
ENSG00000147687	1662.38	0.0588189	0.0965043	0.609495	0.542197	0.691367
ENSG00000170881	1659.53	-0.477743	0.167064	-2.85964	0.00424122	0.0169963
ENSG00000245149	45.3296	0.783406	0.385773	2.03074	0.0422811	0.107659
ENSG00000183665	852.436	-0.421155	0.17938	-2.34784	0.0188825	0.0569792
ENSG00000156795	485.54	-0.158051	0.281487	-0.561485	0.574467	0.716712
ENSG00000254294	4.07417	2.84617	1.77414	1.60425	0.108658	0.222057
ENSG00000156802	8337.64	-0.107253	0.104741	-1.02398	0.305842	0.47032
ENSG00000165156	3066.58	-0.227555	0.0880795	-2.58351	0.00977996	0.033547
ENSG00000189376	1376.24	-0.0975803	0.150921	-0.646565	0.517914	0.671777
ENSG00000204949	1.68124	2.07504	2.42468	0.8558	0.392108	NA
ENSG00000287657	1.24864	-0.529969	1.77575	-0.298449	0.765361	NA
ENSG00000253463	2.62913	3.06255	1.66726	1.83687	0.0662284	0.15289
ENSG00000156787	1218.34	0.278212	0.13861	2.00716	0.0447328	0.112414
ENSG00000136986	4775.08	0.161581	0.0847106	1.90744	0.0564634	0.13524
ENSG00000178764	7.21132	-0.792706	1.0044	-0.78923	0.429977	0.59436
ENSG00000248690	1.83542	-0.138276	1.59161	-0.0868784	0.930768	NA
ENSG00000170961	37.4462	-3.78103	0.571013	-6.62162	3.5528e-11	1.54415e-09
ENSG00000272502	3.84362	-0.840288	1.11981	-0.750387	0.453021	0.61459
ENSG00000187955	124.089	0.0969144	0.269021	0.360248	0.718662	0.824209
ENSG00000254343	1.49811	-0.69496	1.7251	-0.402851	0.687058	NA
ENSG00000155792	138.953	-0.344549	0.282224	-1.22084	0.222148	0.37556
ENSG00000136960	2208.05	0.396735	0.109224	3.6323	0.000280904	0.0018079
ENSG00000136999	11.5165	0.0722173	0.708365	0.101949	0.918797	0.954307
ENSG00000275318	15.1835	-0.772005	0.580489	-1.32992	0.183543	0.326979
ENSG00000147676	9.03657	0.209614	0.794178	0.263938	0.791827	0.874733
ENSG00000229268	2.13892	3.4456	2.0968	1.64326	0.100328	NA
ENSG00000164761	6.20205	0.0706064	0.918912	0.076837	0.938753	0.965662
ENSG00000164758	464.056	-0.0241452	0.174297	-0.138529	0.889822	0.936782
ENSG00000164754	13492.5	-0.489369	0.109566	-4.46643	7.95347e-06	8.98402e-05
ENSG00000147677	13924.3	0.389819	0.0830779	4.69221	2.70265e-06	3.54584e-05
ENSG00000287826	4.72832	-0.216535	0.955243	-0.226681	0.820672	0.893442
ENSG00000253877	2.05272	0.26688	1.96139	0.136066	0.891769	NA
ENSG00000205038	3.27675	-0.351037	1.59397	-0.220228	0.825694	0.896947
ENSG00000120526	3311.99	-0.0539129	0.0857026	-0.629069	0.529304	0.680699
ENSG00000230948	1.86546	2.17219	2.95007	0.736319	0.461537	NA
ENSG00000154188	3021.94	-0.253457	0.0868089	-2.91971	0.00350353	0.0145708
ENSG00000287208	3.82472	0.392792	1.17551	0.334145	0.73827	0.837398
ENSG00000287289	6.42595	-3.02255	1.28878	-2.34529	0.0190122	0.0572397
ENSG00000164830	1151.6	0.0756649	0.141972	0.532956	0.594064	0.730706
ENSG00000254615	353.062	-0.0903574	0.146541	-0.616603	0.537497	0.687144
ENSG00000196922	1603.9	0.171411	0.126763	1.35222	0.176305	0.317701
ENSG00000169946	2177.96	-0.566016	0.0904599	-6.25709	3.92225e-10	1.35583e-08
ENSG00000147650	2836.97	-0.366219	0.164089	-2.23183	0.0256265	0.0725906
ENSG00000279138	39.1258	-0.247748	0.371967	-0.666049	0.50538	0.661573
ENSG00000176406	1046.57	-1.14715	0.138547	-8.27988	1.23301e-16	1.29577e-14
ENSG00000253477	2.12052	1.14241	1.52542	0.748915	0.453909	NA
ENSG00000271830	1.14676	1.13807	2.35446	0.483366	0.628836	NA
ENSG00000261670	11.0469	2.65915	1.06154	2.50498	0.0122458	0.0402722
ENSG00000164934	5728.32	0.0872208	0.0898538	0.970697	0.331699	0.497973
ENSG00000164933	2856.32	-0.087144	0.0977042	-0.891917	0.372437	0.539352
ENSG00000266289	6.86735	-0.510119	0.82732	-0.616592	0.537504	0.687144
ENSG00000164932	37.0058	-0.207087	0.38887	-0.532534	0.594356	0.730985
ENSG00000164929	6.75139	0.383742	1.12747	0.340356	0.733588	0.834622
ENSG00000253556	2.9273	1.58838	2.49335	0.637049	0.524093	0.676972
ENSG00000155097	8632.72	0.18289	0.188596	0.969745	0.332174	0.498473
ENSG00000253263	1.67338	1.77067	2.07695	0.852533	0.393918	NA
ENSG00000253320	192.967	0.698697	0.19768	3.53448	0.000408576	0.00245739
ENSG00000253669	38.6927	-0.270704	0.457619	-0.591549	0.554153	0.701467
ENSG00000155090	3735.83	-0.840461	0.299952	-2.80198	0.00507897	0.0197315
ENSG00000104517	5001.7	-0.444659	0.128173	-3.46922	0.00052198	0.00300922
ENSG00000246263	154.757	0.717024	0.245021	2.92637	0.00342938	0.0143245
ENSG00000104490	2.38009	0.328335	1.43277	0.229161	0.818744	NA
ENSG00000228224	6.92131	-0.29701	0.944551	-0.314446	0.753183	0.847918
ENSG00000120963	1756.24	-0.681592	0.134436	-5.07003	3.97754e-07	6.67336e-06
ENSG00000253395	1.46858	0.986593	2.16827	0.455015	0.649099	NA
ENSG00000164924	62361	0.128341	0.0800847	1.60257	0.10903	0.222615
ENSG00000212994	175.554	0.400676	0.200899	1.99442	0.0461062	0.115178
ENSG00000070756	65935.8	0.365405	0.0968536	3.77276	0.000161453	0.00114288
ENSG00000231741	3.27578	5.08391	1.94595	2.61257	0.00898656	0.0313291
ENSG00000174226	5.06693	4.07661	1.49536	2.72618	0.00640726	0.0238486
ENSG00000251013	15.3895	-0.170406	0.934037	-0.18244	0.855237	0.915076
ENSG00000186106	854.997	0.846451	0.153643	5.50921	3.60438e-08	7.92252e-07
ENSG00000253842	1.27215	2.7376	3.40227	0.804637	0.421029	NA
ENSG00000034677	2005.62	-0.771211	0.281724	-2.73747	0.00619143	0.023217
ENSG00000147669	3181.01	0.368391	0.0851674	4.3255	1.52187e-05	0.000155147
ENSG00000156509	157.039	-1.59131	0.363914	-4.37276	1.22684e-05	0.000128992
ENSG00000164919	9669.7	0.401451	0.0961265	4.17627	2.96323e-05	0.000270963
ENSG00000235683	2.19837	1.57616	1.35337	1.16462	0.244171	NA
ENSG00000132549	3716.42	0.33134	0.0830005	3.99203	6.55107e-05	0.000534279
ENSG00000253948	70.7539	0.95709	0.281003	3.40598	0.000659268	0.00363881
ENSG00000156486	1.60765	-1.98013	1.94861	-1.01617	0.309547	NA
ENSG00000104375	1956.76	0.65336	0.113224	5.77051	7.90299e-09	2.03084e-07
ENSG00000132541	2071.37	0.594371	0.117612	5.05365	4.33445e-07	7.16405e-06
ENSG00000132561	2515.31	0.357466	0.129632	2.75754	0.0058238	0.0220627
ENSG00000287654	2.72622	3.54162	1.98505	1.78415	0.0743993	0.166983
ENSG00000169439	58.9688	0.1649	0.342753	0.481103	0.630443	0.758665
ENSG00000156471	5087.9	0.234704	0.0818706	2.86676	0.00414693	0.0167077
ENSG00000156469	1644.43	-0.359111	0.102135	-3.51603	0.000438056	0.00260542
ENSG00000254224	1.80419	2.16012	2.61055	0.827459	0.407977	NA
ENSG00000156467	13244.9	0.439334	0.0928118	4.7336	2.20572e-06	2.98281e-05
ENSG00000156172	1357.74	0.683681	0.103151	6.62796	3.40361e-11	1.48542e-09
ENSG00000253773	6.99194	1.20842	1.03202	1.17092	0.241629	0.399088
ENSG00000175895	876.05	-0.987121	0.26387	-3.74094	0.000183334	0.00127177
ENSG00000164938	16.4733	-1.27272	0.716245	-1.77693	0.0755791	0.169159
ENSG00000156170	329.254	-0.101059	0.156605	-0.645312	0.518725	0.672623
ENSG00000272509	1.58284	-0.948358	1.64778	-0.575535	0.564929	NA
ENSG00000175305	1003.83	-0.0902929	0.136259	-0.662657	0.50755	0.663509
ENSG00000164941	4237.76	-0.0731054	0.143912	-0.507988	0.611462	0.744733
ENSG00000156162	3605.38	0.157172	0.131327	1.1968	0.231386	0.387225
ENSG00000224292	4.46041	1.26427	1.17868	1.07262	0.283442	0.446401
ENSG00000204291	33.8802	0.116171	0.431415	0.26928	0.787715	0.871785
ENSG00000164944	4492.43	-0.196102	0.119284	-1.644	0.100177	0.208868
ENSG00000265817	349.92	-1.12923	0.242956	-4.64788	3.35365e-06	4.27515e-05
ENSG00000264448	3.11311	0.776883	1.30069	0.597283	0.550318	0.69815
ENSG00000164951	1260.46	-1.92372	0.221922	-8.66846	4.37999e-18	5.78241e-16
ENSG00000253848	12.4888	1.26671	0.655809	1.93152	0.0534191	0.129594
ENSG00000253854	2.28112	-2.95533	2.03397	-1.45299	0.146227	NA
ENSG00000188343	2897.94	-0.188	0.0870224	-2.16036	0.0307447	0.0838827
ENSG00000246662	17.3793	0.156122	0.555113	0.281243	0.778524	0.865411
ENSG00000205133	719.512	-0.265656	0.201251	-1.32002	0.186828	0.331432
ENSG00000079102	149.141	-1.21243	0.23807	-5.09276	3.52879e-07	5.99186e-06
ENSG00000253525	5.13832	0.71973	0.963975	0.746627	0.455289	0.616518
ENSG00000214954	18.2484	0.54676	0.541064	1.01053	0.312243	0.477002
ENSG00000155099	610.076	-0.144405	0.120596	-1.19743	0.231138	0.386872
ENSG00000253250	159.853	-0.242778	0.216573	-1.121	0.262288	0.422931
ENSG00000254251	5.74827	5.91273	1.64532	3.59367	0.000326054	0.00203945
ENSG00000123119	9.0343	0.157464	0.862199	0.182631	0.855088	0.915042
ENSG00000246792	12.4208	-0.114458	0.776896	-0.147328	0.882873	0.931888
ENSG00000104325	4531.32	0.382164	0.10413	3.67006	0.000242489	0.00160467
ENSG00000104320	7078.37	-0.345194	0.103543	-3.33381	0.000856649	0.00452036
ENSG00000164823	4402.48	-0.675616	0.0874141	-7.72891	1.08468e-14	8.33156e-13
ENSG00000251136	767.588	0.271079	0.157647	1.71953	0.0855172	0.185422
ENSG00000156103	480.194	0.0753335	0.166929	0.451292	0.651779	0.775515
ENSG00000253500	10.834	0.720197	0.931177	0.773427	0.43927	0.602239
ENSG00000250569	8.2108	0.975077	0.824672	1.18238	0.237054	0.39381
ENSG00000176623	2776.63	0.366396	0.127631	2.87075	0.00409497	0.0165388
ENSG00000254231	11.6127	1.17726	0.861263	1.3669	0.171658	0.311346
ENSG00000147614	1.13875	1.37056	2.29374	0.59752	0.55016	NA
ENSG00000254380	1.40161	3.40706	3.25599	1.0464	0.295378	NA
ENSG00000258256	1.63121	1.91823	2.22138	0.863528	0.387847	NA
ENSG00000185015	273.172	-0.580136	0.165245	-3.51076	0.000446822	0.00264672
ENSG00000176731	2078.9	0.186889	0.089701	2.08347	0.0372083	0.0973556
ENSG00000133740	1855.36	-0.574593	0.122447	-4.69259	2.69772e-06	3.54158e-05
ENSG00000260493	3.6125	1.10997	1.17807	0.94219	0.346095	0.512483
ENSG00000184672	3.68963	0.737278	1.05141	0.701229	0.48316	0.64252
ENSG00000253898	9.57717	0.211652	0.808172	0.261889	0.793407	0.875724
ENSG00000049769	145.772	1.48997	0.37868	3.93465	8.33169e-05	0.000650611
ENSG00000228717	5.98977	-0.966544	0.935392	-1.0333	0.301462	0.465754
ENSG00000104408	24600.9	0.128266	0.0756646	1.6952	0.0900381	0.192986
ENSG00000206228	230.254	-0.0191259	0.202738	-0.0943379	0.924841	0.958229
ENSG00000104497	504.543	-0.0511207	0.210667	-0.242661	0.808268	0.885531
ENSG00000133731	1782.06	0.334609	0.119401	2.8024	0.00507232	0.0197244
ENSG00000251521	10.7191	3.9504	1.21454	3.25259	0.00114359	0.00578033
ENSG00000197416	2.37536	2.97625	1.93145	1.54094	0.123331	NA
ENSG00000237264	7.94264	1.97373	0.815989	2.41882	0.015571	0.0488426
ENSG00000170323	144.181	0.317661	0.28184	1.1271	0.259701	0.420132
ENSG00000147588	27.1052	0.624031	0.450952	1.38381	0.166417	0.304274
ENSG00000254027	2.41466	-0.266733	1.71141	-0.155856	0.876147	NA
ENSG00000260317	281.658	1.80616	0.471938	3.82712	0.000129654	0.000946655
ENSG00000251867	45.6848	0.632813	0.37411	1.69151	0.0907387	0.194046
ENSG00000272264	15.4962	-0.181983	0.564272	-0.32251	0.747066	0.843203
ENSG00000272518	131.14	-0.0270964	0.20981	-0.129147	0.897241	0.940754
ENSG00000276418	79.821	0.103443	0.384744	0.26886	0.788037	0.871969
ENSG00000147586	2451.78	0.0532296	0.123815	0.429913	0.667259	0.786743
ENSG00000249328	19.2056	1.5679	0.629512	2.49067	0.0127504	0.0415486
ENSG00000272138	23.1802	2.07412	0.605065	3.42793	0.000608206	0.00339781
ENSG00000285744	8.21731	0.253988	0.859194	0.295612	0.767527	0.857653
ENSG00000171033	84.5106	-0.0111111	0.347558	-0.0319691	0.974497	0.985956
ENSG00000254366	5.61204	0.815166	0.879961	0.926366	0.354256	0.520842
ENSG00000091656	3210.19	-1.2798	0.239064	-5.35339	8.63209e-08	1.74986e-06
ENSG00000254300	80.7457	0.654086	0.274646	2.38156	0.0172393	0.0530067
ENSG00000137558	75317	-0.748248	0.192695	-3.88308	0.000103142	0.000777542
ENSG00000253706	14.1887	1.15894	0.597026	1.94119	0.0522358	0.12747
ENSG00000254349	3.07375	0.923543	1.19385	0.773587	0.439175	0.602163
ENSG00000104381	1082.4	0.0232316	0.147704	0.157284	0.875021	0.927073
ENSG00000154589	3.19067	2.57269	1.57904	1.62928	0.103254	0.213743
ENSG00000253833	6.97414	0.865971	0.844703	1.02518	0.305279	0.46983
ENSG00000175606	1496.46	-0.523061	0.189693	-2.75741	0.00582614	0.0220627
ENSG00000286113	8.24093	2.33983	1.04842	2.23177	0.0256304	0.0725921
ENSG00000258677	51.1318	0.443301	0.346408	1.27971	0.200647	0.349289
ENSG00000254273	2.17857	-1.17763	1.52503	-0.772202	0.439995	NA
ENSG00000040341	9251.36	0.051574	0.109256	0.472049	0.636892	0.763624
ENSG00000197816	62.8065	0.436061	0.457874	0.95236	0.340914	0.507229
ENSG00000250295	2.98926	2.71025	1.90673	1.42141	0.155197	0.289187
ENSG00000121039	27899.7	-0.392935	0.0840033	-4.67762	2.90227e-06	3.77136e-05
ENSG00000254213	4.74537	4.9473	1.53931	3.21397	0.00130911	0.00644966
ENSG00000274443	3.84185	3.6556	1.88043	1.94402	0.0518929	0.126794
ENSG00000253636	37.8115	1.45033	0.509788	2.84497	0.00444158	0.0176856
ENSG00000147601	2768.4	-0.100665	0.101288	-0.993856	0.320293	0.48631
ENSG00000104321	3.1834	0.322812	1.15147	0.280349	0.77921	0.865866
ENSG00000104313	3.23015	-0.846814	1.34736	-0.628497	0.529679	0.68085
ENSG00000147592	1023.22	0.589387	0.16205	3.63708	0.000275747	0.00177959
ENSG00000140396	1988.22	-0.566926	0.14941	-3.79443	0.000147982	0.00106068
ENSG00000246528	7.33179	-0.749436	0.808849	-0.926546	0.354162	0.520741
ENSG00000137571	55.2878	-0.257943	0.309898	-0.83235	0.405212	0.570984
ENSG00000137573	394.361	0.390501	0.155906	2.50472	0.0122548	0.040293
ENSG00000253479	1.39125	1.15021	2.00863	0.572637	0.566891	NA
ENSG00000214121	15.6024	0.552099	0.58376	0.945763	0.344269	0.510782
ENSG00000253658	115.396	-0.300155	0.295821	-1.01465	0.310272	0.47509
ENSG00000165084	237.46	-0.212426	0.238107	-0.892145	0.372315	0.539315
ENSG00000046889	24.3122	-0.986893	0.614226	-1.60673	0.108114	0.221267
ENSG00000271966	21.2061	-0.456645	0.605654	-0.75397	0.450867	0.612493
ENSG00000250869	2.06841	3.61841	2.04366	1.77056	0.0766345	NA
ENSG00000227159	51.7879	0.188365	0.313277	0.601273	0.547658	0.695956
ENSG00000104218	2102.88	-0.356324	0.118144	-3.016	0.0025613	0.0112713
ENSG00000121022	4498.15	0.0475257	0.0910215	0.522137	0.601575	0.736428
ENSG00000253223	4.36946	1.59926	1.14513	1.39657	0.162541	0.299439
ENSG00000261787	1.46918	1.27665	1.96624	0.649286	0.516154	NA
ENSG00000245910	2487.82	0.312034	0.093301	3.34439	0.000824652	0.00437666
ENSG00000178460	5.34743	1.24761	0.981198	1.27152	0.203544	0.352993
ENSG00000104205	392.328	0.307003	0.174978	1.75452	0.0793409	0.17536
ENSG00000175073	1499.86	-0.278634	0.331679	-0.840071	0.400869	0.566808
ENSG00000147576	14.2984	1.90001	0.770556	2.46577	0.013672	0.0440035
ENSG00000179041	2532.33	-1.11854	0.143	-7.82195	5.20123e-15	4.1774e-13
ENSG00000246145	10.3088	0.944102	0.755512	1.24962	0.211439	0.36296
ENSG00000287127	3.25115	3.95904	1.55832	2.54058	0.0110668	0.0371465
ENSG00000147571	2.13869	2.28477	2.1575	1.05899	0.289605	NA
ENSG00000147573	4.16573	2.63861	1.42451	1.8523	0.0639826	0.148828
ENSG00000253190	2.37991	1.34847	1.42727	0.94479	0.344766	NA
ENSG00000205268	1652.41	0.0273199	0.197199	0.138539	0.889814	0.936782
ENSG00000272155	8.76872	0.656555	0.939236	0.699031	0.484533	0.643778
ENSG00000254081	5.33714	3.92007	2.69031	1.45711	0.145086	0.275078
ENSG00000287998	2.56635	1.90234	1.45134	1.31074	0.189944	0.335383
ENSG00000172817	1109.11	0.922087	0.264485	3.48635	0.000489652	0.00285184
ENSG00000254102	23.9462	6.64309	1.11566	5.9544	2.61023e-09	7.51171e-08
ENSG00000204779	16.8646	0.39858	0.712281	0.559582	0.575764	0.717705
ENSG00000261542	50.8248	-1.00951	0.420111	-2.40296	0.0162629	0.0505774
ENSG00000185728	5103.26	-0.678856	0.173274	-3.91782	8.93522e-05	0.000688576
ENSG00000270673	49.2919	0.70287	0.352129	1.99606	0.0459274	0.114821
ENSG00000137561	50.4388	-0.280616	0.331111	-0.847498	0.396717	0.562671
ENSG00000213881	43.4038	-0.0280637	0.405667	-0.0691793	0.944847	0.969635
ENSG00000171316	4372.63	-0.81945	0.284044	-2.88494	0.00391491	0.0159717
ENSG00000228862	32.1106	3.24534	0.858043	3.78226	0.000155412	0.00110457
ENSG00000104388	8739.49	0.172628	0.0921467	1.87341	0.0610124	0.143467
ENSG00000251396	54.4684	3.12665	0.525184	5.95343	2.62576e-09	7.54611e-08
ENSG00000178538	656.348	-0.156128	0.138216	-1.1296	0.258646	0.418879
ENSG00000167912	153.435	-0.0949361	0.207815	-0.45683	0.647793	0.772458
ENSG00000126012	8509.18	-0.0703443	0.127611	-0.551242	0.581468	0.721614
ENSG00000035681	1956.7	-0.230889	0.118937	-1.94127	0.0522256	0.127459
ENSG00000215114	2376.19	-0.0130108	0.108652	-0.119747	0.904683	0.945356
ENSG00000169122	81.2034	-1.30671	0.352523	-3.70673	0.000209951	0.00142369
ENSG00000205293	2.7838	0.661699	1.41613	0.467257	0.640316	0.766257
ENSG00000254139	2.58699	0.810339	1.4575	0.55598	0.578224	0.719307
ENSG00000231875	2.05246	-0.807463	1.57511	-0.51264	0.608203	NA
ENSG00000104331	8430.07	0.292003	0.090859	3.2138	0.0013099	0.00644966
ENSG00000241431	66.3017	0.0736766	0.346569	0.212588	0.831648	0.90013
ENSG00000253541	9.99635	0.0437068	0.678917	0.0643772	0.94867	0.9717
ENSG00000170791	974.156	0.579867	0.104685	5.53918	3.03888e-08	6.81424e-07
ENSG00000181690	32.8169	-0.942231	0.469781	-2.00568	0.0448903	0.112722
ENSG00000008988	42852.7	0.31203	0.0801891	3.89117	9.97604e-05	0.000756638
ENSG00000254087	2147.53	-0.0111623	0.111002	-0.100559	0.919901	0.954949
ENSG00000167904	1246.82	-0.378597	0.115319	-3.28303	0.00102699	0.00528325
ENSG00000253857	6.78153	-0.635827	1.1856	-0.53629	0.591758	0.729313
ENSG00000206579	5278.74	0.513656	0.096343	5.33154	9.73854e-08	1.9443e-06
ENSG00000286348	7.10934	-0.196787	0.98397	-0.199993	0.841486	0.90679
ENSG00000104237	100.058	0.732253	0.289278	2.53131	0.0113636	0.0378902
ENSG00000164736	7351.52	-3.31809	0.284877	-11.6474	2.36517e-31	1.21853e-28
ENSG00000120992	6102.02	0.0867434	0.156453	0.554439	0.579278	0.720067
ENSG00000260955	5.1781	-0.00762305	0.947198	-0.00804801	0.993579	0.996547
ENSG00000047249	2565.42	-0.12493	0.249643	-0.500432	0.616771	0.748626
ENSG00000082556	11.916	-1.60233	0.704259	-2.2752	0.0228937	0.0663277
ENSG00000272024	3.9818	1.88326	1.37197	1.37267	0.169855	0.308818
ENSG00000147485	2.14992	2.6101	1.72055	1.51701	0.129263	NA
ENSG00000147481	2.365	1.78109	1.65894	1.07363	0.282987	NA
ENSG00000080298	648.487	0.286888	0.186094	1.54163	0.123164	0.243755
ENSG00000169139	6099.18	0.128429	0.111902	1.1477	0.251093	0.410167
ENSG00000104738	9260.3	0.0948377	0.132995	0.713094	0.475788	0.635557
ENSG00000253729	19937.1	0.417997	0.108873	3.8393	0.000123386	0.000906135
ENSG00000221869	175.608	-1.1207	0.203266	-5.51345	3.51864e-08	7.77062e-07
ENSG00000269924	3.77132	-0.205251	1.1031	-0.186068	0.852392	0.913314
ENSG00000164808	1357.2	0.858023	0.182309	4.70642	2.521e-06	3.34282e-05
ENSG00000255366	45.9667	-2.82326	0.559402	-5.04693	4.48974e-07	7.39179e-06
ENSG00000104450	2881.81	-0.126562	0.0846196	-1.49565	0.134744	0.260545
ENSG00000165102	2841.57	0.22714	0.0999898	2.27163	0.023109	0.0668214
ENSG00000185900	263.636	-0.549288	0.208522	-2.6342	0.00843349	0.0297397
ENSG00000254673	2.51446	2.95298	3.05896	0.965355	0.334367	0.500662
ENSG00000168172	3540.68	0.168128	0.123061	1.36622	0.17187	0.311623
ENSG00000120925	985.863	0.330308	0.122207	2.70287	0.00687441	0.0251879
ENSG00000286837	4.93487	-0.85799	0.943213	-0.909645	0.36301	0.529811
ENSG00000168575	1704.15	-0.0625493	0.108211	-0.578031	0.563243	0.708305
ENSG00000104368	7.50858	-0.0499861	0.87885	-0.0568767	0.954643	0.974753
ENSG00000083168	2356.2	-0.413062	0.206541	-1.99991	0.0455104	0.113927
ENSG00000260588	2.56731	-0.976689	1.32468	-0.7373	0.46094	0.621739
ENSG00000264578	1.31746	-0.938429	2.0759	-0.452059	0.651226	NA
ENSG00000158669	5098.95	-0.0488512	0.087049	-0.561192	0.574667	0.716781
ENSG00000147536	1510.37	0.463705	0.12144	3.8184	0.000134318	0.000974645
ENSG00000253133	4.15207	-0.0413663	1.17546	-0.0351917	0.971927	0.984322
ENSG00000147533	2441.3	0.28043	0.0981318	2.85769	0.00426734	0.0170895
ENSG00000131203	0.558351	-1.15622	3.44281	-0.335835	0.736995	NA
ENSG00000183309	1673.8	-0.832722	0.164535	-5.06106	4.16925e-07	6.92896e-06
ENSG00000197140	40.1893	1.63494	0.392481	4.16566	3.10456e-05	0.000282419
ENSG00000168615	10102.2	0.241193	0.0843213	2.8604	0.00423104	0.0169651
ENSG00000169499	29.2507	-0.652216	0.623135	-1.04667	0.295252	0.459182
ENSG00000147526	1738.46	0.131024	0.120913	1.08362	0.278533	0.441435
ENSG00000253570	2.29826	-0.28197	1.53605	-0.183568	0.854352	NA
ENSG00000239218	23.3467	0.158097	0.57784	0.2736	0.784392	0.869886
ENSG00000272159	6.14472	0.664841	0.939979	0.707293	0.479384	0.638826
ENSG00000077782	5623.46	0.193665	0.109116	1.77486	0.0759216	0.169739
ENSG00000165046	76.1211	-0.0867347	0.325176	-0.266731	0.789676	0.873041
ENSG00000085788	2224.44	-0.0830656	0.0931706	-0.891542	0.372638	0.539458
ENSG00000156735	985.598	-0.821171	0.210396	-3.90297	9.5018e-05	0.000726145
ENSG00000175324	2216.11	0.0361098	0.0945203	0.382032	0.702438	0.812173
ENSG00000187840	1286.84	0.178042	0.136859	1.30091	0.193288	0.33964
ENSG00000280064	9.83759	-1.05993	0.765597	-1.38445	0.166222	0.304124
ENSG00000156675	8839.47	-0.596013	0.117233	-5.08399	3.69595e-07	6.26059e-06
ENSG00000020181	403.212	0.224746	0.156998	1.43153	0.152279	0.285109
ENSG00000183154	9.44595	3.07704	0.838481	3.66979	0.000242754	0.00160491
ENSG00000183779	515.659	-0.887391	0.381008	-2.32906	0.0198559	0.0593822
ENSG00000232024	15.7284	0.70895	0.845405	0.838592	0.401698	0.567487
ENSG00000156687	1.7111	0.721825	1.61077	0.448125	0.654063	NA
ENSG00000133874	265.339	-1.41972	0.37923	-3.74368	0.000181342	0.00126086
ENSG00000198042	2427.93	-0.376283	0.0939246	-4.00622	6.16982e-05	0.000509481
ENSG00000129696	664.241	-0.352087	0.281286	-1.25171	0.210677	0.362046
ENSG00000172728	499.828	-0.699746	0.130576	-5.35891	8.37248e-08	1.70378e-06
ENSG00000272338	34.9264	-0.193551	0.440222	-0.439667	0.660178	0.781842
ENSG00000253377	3.50629	2.08447	1.36279	1.52957	0.126124	0.247986
ENSG00000165392	1627.84	-0.0772629	0.140265	-0.550836	0.581746	0.721671
ENSG00000133863	1377.43	-0.506712	0.133765	-3.78807	0.000151823	0.0010827
ENSG00000104687	5640.77	0.071104	0.0827036	0.859745	0.389929	0.556056
ENSG00000253457	1.54271	0.134134	1.67474	0.0800923	0.936164	NA
ENSG00000286196	4.12028	2.43945	1.34059	1.81969	0.0688062	0.157377
ENSG00000197265	1149.37	-0.574748	0.165173	-3.47967	0.000502037	0.00290774
ENSG00000279041	1.32692	-1.19257	2.26471	-0.52659	0.598478	NA
ENSG00000272375	4.21477	0.544254	1.05172	0.517491	0.604813	0.739193
ENSG00000104671	1264.88	-0.145643	0.100843	-1.44426	0.148667	0.280408
ENSG00000271869	24.7145	0.150215	0.43728	0.343522	0.731206	0.833258
ENSG00000241511	22.0831	0.700792	0.473453	1.48017	0.138827	0.266344
ENSG00000104660	2167.56	-0.0257857	0.0904774	-0.284996	0.775647	0.863042
ENSG00000267313	5.48825	0.16677	0.922832	0.180715	0.856591	0.915862
ENSG00000175886	49.6709	0.41777	0.344804	1.21162	0.22566	0.37987
ENSG00000134775	350.292	0.00824597	0.305998	0.0269478	0.978501	0.987996
ENSG00000267404	2.29219	0.835952	1.33091	0.628108	0.529933	NA
ENSG00000274849	3.62224	-0.234185	1.05725	-0.221504	0.8247	0.896359
ENSG00000186814	279.05	0.220607	0.203235	1.08548	0.277709	0.440526
ENSG00000166974	1647.8	0.257758	0.159502	1.61602	0.10609	0.218139
ENSG00000141431	8.55401	-1.83844	0.822537	-2.23509	0.0254117	0.0720693
ENSG00000188895	6631.14	-0.510842	0.0998913	-5.11398	3.15441e-07	5.40832e-06
ENSG00000265273	1.61113	-0.0564402	1.87242	-0.0301429	0.975953	NA
ENSG00000263823	40.9406	1.09703	0.509413	2.15351	0.0312784	0.0849766
ENSG00000148773	5764.12	-0.511121	0.180411	-2.83309	0.00461005	0.0182527
ENSG00000230076	9.4854	0.534916	0.740385	0.722484	0.469997	0.630122
ENSG00000118276	795.214	0.207249	0.133106	1.55702	0.119465	0.238354
ENSG00000134757	80.5901	-0.3327	0.259776	-1.28072	0.200292	0.348842
ENSG00000277157	2.2976	-1.56007	1.66528	-0.936816	0.348853	NA
ENSG00000134762	13.9169	0.0843594	0.620971	0.135851	0.891939	0.937992
ENSG00000259659	3.11329	0.458185	1.17812	0.388913	0.697341	0.808254
ENSG00000276529	72.0911	-1.04421	0.288909	-3.61433	0.000301121	0.00191123
ENSG00000091157	681.392	-0.494576	0.160647	-3.07865	0.00207942	0.00948059
ENSG00000260372	21.4162	0.873801	0.573848	1.52271	0.127832	0.250413
ENSG00000227232	173.159	-0.239956	0.187266	-1.28136	0.200066	0.348592
ENSG00000168061	550.526	-1.22185	0.186757	-6.54246	6.05167e-11	2.48695e-09
ENSG00000163683	815.672	1.46501	0.196869	7.44156	9.95021e-14	6.58866e-12
ENSG00000141384	560.825	0.322525	0.128917	2.50181	0.0123559	0.0405332
ENSG00000287387	3.78978	0.251327	1.13429	0.221572	0.824647	0.896359
ENSG00000141380	5995.05	-0.354153	0.0816853	-4.33557	1.45381e-05	0.000149308
ENSG00000151240	1076.23	0.116933	0.181996	0.642502	0.520547	0.674076
ENSG00000259539	4.69807	-0.284788	0.959973	-0.296663	0.766724	0.856905
ENSG00000134489	6.84407	2.07715	0.877563	2.36695	0.0179353	0.0546996
ENSG00000041357	11319	0.145392	0.0773278	1.8802	0.0600802	0.141733
ENSG00000141447	1797.18	0.122854	0.115198	1.06646	0.286216	0.449531
ENSG00000154040	1306.41	0.699284	0.174075	4.01715	5.89061e-05	0.000490837
ENSG00000154065	62.8931	-0.285355	0.327233	-0.872024	0.383195	0.549721
ENSG00000109016	419.795	0.806092	0.152116	5.29919	1.16316e-07	2.25673e-06
ENSG00000215837	11.218	-3.77946	1.70362	-2.21848	0.0265218	0.0746363
ENSG00000134490	498.03	0.340686	0.1637	2.08116	0.0374192	0.0978225
ENSG00000085552	60.0499	-0.92427	0.364132	-2.53828	0.0111399	0.0373277
ENSG00000101452	223.183	-0.614564	0.190652	-3.22348	0.00126645	0.00626639
ENSG00000141448	48.7147	-1.44016	0.431222	-3.33971	0.000838645	0.00444423
ENSG00000105701	9600.63	0.39424	0.0885395	4.4527	8.47958e-06	9.45194e-05
ENSG00000141449	258.945	0.027084	0.230305	0.117601	0.906384	0.9463
ENSG00000198346	5.12829	-0.48955	1.51826	-0.322442	0.747117	0.843203
ENSG00000272716	15.6899	-1.37755	0.615205	-2.23916	0.0251453	0.0714767
ENSG00000130706	4506.65	-0.440599	0.0877517	-5.02098	5.14094e-07	8.35967e-06
ENSG00000266145	10.9994	1.26287	0.690925	1.8278	0.0675796	0.155449
ENSG00000144597	1812.17	0.0753783	0.172896	0.435975	0.662855	0.783782
ENSG00000009413	845.088	-0.0481403	0.258478	-0.186245	0.852253	0.913304
ENSG00000274340	5.36869	2.64815	1.05395	2.51259	0.0119848	0.0396128
ENSG00000226742	1009.9	-0.318321	0.108947	-2.92179	0.00348031	0.0144885
ENSG00000092529	35.4218	1.6882	0.452716	3.72906	0.000192196	0.00132412
ENSG00000168675	13.3954	-0.0669188	0.732358	-0.0913744	0.927195	0.959774
ENSG00000101639	1375.85	-0.13646	0.11175	-1.22112	0.222041	0.375483
ENSG00000287894	2.46179	0.563297	1.36233	0.41348	0.679255	0.794699
ENSG00000175279	555.158	0.273694	0.154953	1.7663	0.0773455	0.172029
ENSG00000213023	253.382	0.431488	0.18128	2.38023	0.0173018	0.053151
ENSG00000267249	28.4307	-0.641048	0.481945	-1.33013	0.183477	0.326893
ENSG00000180902	431.579	0.232424	0.200663	1.15828	0.246751	0.405109
ENSG00000136059	17.0229	1.35118	0.595062	2.27065	0.023168	0.0669556
ENSG00000141391	97.1812	-0.967789	0.277898	-3.48253	0.000496699	0.00288552
ENSG00000267069	15.1277	-0.435941	0.610916	-0.713586	0.475483	0.635354
ENSG00000134697	4351.62	-0.353352	0.105558	-3.34746	0.000815563	0.00433715
ENSG00000106348	1430.14	0.00147922	0.109913	0.0134582	0.989262	0.993779
ENSG00000138069	13353.2	-0.0391135	0.0966468	-0.404706	0.685694	0.799467
ENSG00000236723	8.77656	0.302331	0.888982	0.340086	0.733792	0.834718
ENSG00000159069	4585.58	0.0849911	0.0954601	0.890332	0.373288	0.540177
ENSG00000227373	17.9211	2.26696	0.672836	3.36925	0.000753722	0.00406871
ENSG00000183648	1975.17	0.404692	0.11537	3.50779	0.000451844	0.00267048
ENSG00000134265	1285.12	-0.128681	0.1219	-1.05563	0.291136	0.454755
ENSG00000154856	2.00352	1.4966	1.90832	0.784252	0.432892	NA
ENSG00000119599	982.271	-0.466653	0.127459	-3.66121	0.000251025	0.00164927
ENSG00000017797	5384.73	0.0548033	0.0835907	0.655615	0.512072	0.667247
ENSG00000181555	2251.92	-0.382794	0.190435	-2.0101	0.0444207	0.111889
ENSG00000264964	26.8229	-0.191864	0.437298	-0.43875	0.660843	0.782235
ENSG00000273284	12.9482	-0.644934	0.674844	-0.955679	0.339234	0.505406
ENSG00000178127	3183.71	0.0681563	0.117496	0.580075	0.561864	0.707293
ENSG00000168502	526.068	-1.11618	0.195792	-5.70082	1.19235e-08	2.95611e-07
ENSG00000142459	712.603	0.467369	0.143722	3.25189	0.00114642	0.00578908
ENSG00000198081	612.951	-0.585532	0.174011	-3.36492	0.000765652	0.00412392
ENSG00000266373	1.18639	-0.870064	2.0121	-0.432415	0.66544	NA
ENSG00000149573	6.32032	-0.512546	0.855286	-0.599269	0.548993	0.696982
ENSG00000134817	3.89907	0.262475	1.12547	0.233214	0.815595	0.890649
ENSG00000287110	23.9098	1.65044	0.715893	2.30543	0.0211425	0.0623733
ENSG00000172738	41.3147	0.939958	0.57391	1.63781	0.10146	0.21096
ENSG00000146278	1986.9	-1.36778	0.771453	-1.773	0.0762291	0.170177
ENSG00000213904	93.7209	0.378277	0.255075	1.483	0.138074	0.265285
ENSG00000011566	2055.97	-0.207472	0.150496	-1.37859	0.168022	0.306435
ENSG00000238228	8.203	0.740291	0.905846	0.817237	0.413793	0.578768
ENSG00000185008	1472.45	0.431788	0.15542	2.77819	0.00546619	0.0209589
ENSG00000266783	5.16655	-1.05566	1.13041	-0.933881	0.350365	0.516633
ENSG00000265417	1.62145	-0.637259	2.28911	-0.278387	0.780715	NA
ENSG00000166562	1951.36	0.36347	0.106546	3.41139	0.000646325	0.00357578
ENSG00000272461	5.4284	1.12054	1.11021	1.00931	0.312826	0.477736
ENSG00000176105	4704.54	-0.0255858	0.087583	-0.292132	0.770186	0.859637
ENSG00000287411	3.00139	0.851959	1.16511	0.731228	0.46464	0.625014
ENSG00000197093	71.5947	0.213269	0.361592	0.589806	0.555321	0.702397
ENSG00000148572	1015.49	-0.241266	0.246644	-0.978197	0.327977	0.494141
ENSG00000158270	558.611	0.222063	0.120355	1.84506	0.0650282	0.150752
ENSG00000263884	11.5503	1.80354	0.8186	2.20319	0.027581	0.0770423
ENSG00000173213	25.0286	-1.44344	0.553805	-2.6064	0.00915002	0.031815
ENSG00000141560	1402.59	-0.212006	0.118495	-1.78916	0.0735891	0.165646
ENSG00000263063	1.63562	-1.57875	2.07813	-0.759697	0.447436	NA
ENSG00000141580	5492.08	0.0875096	0.126431	0.692155	0.48884	0.647485
ENSG00000169976	3417.57	0.200068	0.0835431	2.39479	0.0166301	0.0514767
ENSG00000265692	18.9634	1.55096	0.577034	2.68781	0.00719227	0.026108
ENSG00000141551	4979.02	-0.824655	0.184742	-4.46382	8.05114e-06	9.06043e-05
ENSG00000233016	1060.88	-1.78367	0.276408	-6.45303	1.09637e-10	4.24931e-09
ENSG00000115266	864.474	-1.10209	0.198866	-5.54189	2.99218e-08	6.72382e-07
ENSG00000169727	4632.76	0.239203	0.0827355	2.89118	0.003838	0.0157052
ENSG00000264569	1.94513	-0.114045	1.53998	-0.074056	0.940966	NA
ENSG00000136159	3079.85	0.116677	0.115019	1.01441	0.310385	0.475229
ENSG00000163803	10.7364	2.53219	1.19732	2.11489	0.0344395	0.0917129
ENSG00000169683	610.421	-0.276235	0.204786	-1.3489	0.177369	0.319224
ENSG00000037241	2379.28	0.402564	0.0945151	4.25925	2.05111e-05	0.000199198
ENSG00000169689	1794.44	0.0274471	0.14025	0.195701	0.844844	0.908638
ENSG00000273076	1.80491	3.11326	2.11208	1.47402	0.140475	NA
ENSG00000265688	198.621	-2.04607	0.223427	-9.15767	5.30299e-20	8.68334e-18
ENSG00000263859	1.51925	4.02249	2.53339	1.58779	0.112333	NA
ENSG00000278876	3.79278	0.818304	1.07368	0.762146	0.445973	0.608532
ENSG00000147853	3853.88	0.420568	0.0866327	4.85461	1.20623e-06	1.77185e-05
ENSG00000262831	2.9803	-0.907211	1.30848	-0.69333	0.488102	0.646853
ENSG00000113319	11.4199	2.19427	0.888315	2.47015	0.0135055	0.0435693
ENSG00000182676	4.69377	1.06478	1.08922	0.977564	0.32829	0.494472
ENSG00000262660	9.69981	0.324302	1.00497	0.322697	0.746925	0.843203
ENSG00000261315	2.73611	-3.71296	1.79814	-2.06489	0.038933	0.100952
ENSG00000262049	125.81	-0.259122	0.327051	-0.792299	0.428186	0.593049
ENSG00000185527	14.7734	1.44987	0.676988	2.14165	0.0322219	0.0869807
ENSG00000136997	3845.39	-2.4368	0.573825	-4.24659	2.17047e-05	0.000208679
ENSG00000182446	11112.5	0.108015	0.092381	1.16923	0.24231	0.399993
ENSG00000185504	1298.43	-0.162094	0.18422	-0.879893	0.378917	0.545665
ENSG00000176236	12.1916	0.286899	0.818092	0.350693	0.725819	0.82985
ENSG00000274828	129.789	-0.593071	0.216784	-2.73577	0.00622347	0.0233165
ENSG00000279187	9.25576	3.10002	1.02444	3.02607	0.00247754	0.0109736
ENSG00000087589	71.3442	4.40942	0.688355	6.40574	1.49646e-10	5.68519e-09
ENSG00000287275	26.0589	0.544486	0.550612	0.988874	0.322725	0.488773
ENSG00000225180	1.33538	2.9715	2.27394	1.30676	0.191293	NA
ENSG00000213204	28.163	0.790314	0.652395	1.2114	0.22574	0.379945
ENSG00000181409	405.46	-1.04033	0.222507	-4.67547	2.93287e-06	3.79662e-05
ENSG00000226137	1146.72	-0.508577	0.133416	-3.81196	0.000137872	0.000996668
ENSG00000125834	1831.51	-0.159665	0.263565	-0.605789	0.544655	0.693642
ENSG00000280351	105.105	-0.0799314	0.331564	-0.241074	0.809498	0.886557
ENSG00000176108	912.187	-0.518697	0.151631	-3.42079	0.000624404	0.00347269
ENSG00000184363	12.5882	-0.898682	0.730261	-1.23063	0.218461	0.371213
ENSG00000177700	3497.21	0.322908	0.125826	2.56631	0.0102788	0.0349175
ENSG00000267644	1.45074	3.05104	2.67673	1.13984	0.254354	NA
ENSG00000171246	161.018	-0.266588	0.237798	-1.12107	0.262258	0.422931
ENSG00000260369	4.40804	0.362889	1.04086	0.348645	0.727356	0.831022
ENSG00000287878	1.38003	1.97333	1.92889	1.02304	0.306291	NA
ENSG00000262580	130.791	1.06705	0.296762	3.59563	0.000323602	0.00202852
ENSG00000141543	9643.94	0.109956	0.172786	0.636369	0.524536	0.677372
ENSG00000005379	11.1429	2.18715	1.31097	1.66835	0.0952462	0.201029
ENSG00000213920	153.095	0.356549	0.301538	1.18243	0.237033	0.393807
ENSG00000262585	14.7839	1.16087	0.803629	1.44454	0.148588	0.280285
ENSG00000049167	476.151	0.13908	0.144365	0.96339	0.335352	0.501567
ENSG00000250571	452.77	0.183906	0.160856	1.1433	0.252914	0.412122
ENSG00000262772	13.4803	-0.166684	0.725966	-0.229602	0.818401	0.892421
ENSG00000167281	116.756	0.312017	0.25211	1.23762	0.215855	0.368148
ENSG00000276965	4.36169	0.320672	1.26456	0.253583	0.799818	0.879741
ENSG00000187775	9.65926	-0.157873	0.844337	-0.186979	0.851677	0.912919
ENSG00000173517	1954.71	0.193081	0.257909	0.748642	0.454073	0.615459
ENSG00000167895	20.974	-0.597116	0.663185	-0.900375	0.36792	0.534754
ENSG00000204282	86.9313	-0.281474	0.272878	-1.0315	0.302306	0.466566
ENSG00000280414	15.1354	-1.20821	0.701208	-1.72303	0.0848826	0.184339
ENSG00000267665	2.94942	0.145027	1.41131	0.10276	0.918153	0.953967
ENSG00000049768	9.31395	-0.0426047	0.840215	-0.0507069	0.959559	0.977091
ENSG00000166342	12.4186	1.27443	0.83987	1.51742	0.129161	0.252313
ENSG00000173402	10958.9	0.178743	0.0968216	1.84611	0.0648765	0.150526
ENSG00000266998	3.80057	-3.4207	1.75197	-1.95249	0.0508795	0.124765
ENSG00000180979	1799.11	0.00388841	0.0915492	0.0424735	0.966121	0.981226
ENSG00000167889	508.21	-0.237194	0.206237	-1.1501	0.250102	0.409049
ENSG00000267168	1.37577	-0.0533844	2.01545	-0.0264876	0.978868	NA
ENSG00000070495	934.161	-1.13194	0.178757	-6.33228	2.41565e-10	8.76732e-09
ENSG00000182534	3764.99	0.369687	0.107015	3.45452	0.00055127	0.00314801
ENSG00000185262	673.739	-0.414511	0.300358	-1.38006	0.167569	0.305952
ENSG00000272343	7.23196	-0.0690044	0.879666	-0.0784439	0.937475	0.965071
ENSG00000167880	21.3799	2.53006	0.881155	2.8713	0.00408789	0.0165166
ENSG00000161533	3708.91	0.0596362	0.103517	0.576098	0.564549	0.709333
ENSG00000188878	429.278	0.649039	0.147906	4.3882	1.14294e-05	0.000121196
ENSG00000267426	39.9387	1.20682	0.435357	2.77202	0.00557103	0.0212836
ENSG00000092929	53.5811	-0.0607481	0.406858	-0.14931	0.881309	0.931027
ENSG00000132470	47.9332	1.96486	0.600132	3.27404	0.00106021	0.0054226
ENSG00000104885	1434.1	-0.426767	0.106171	-4.01962	5.82932e-05	0.000486498
ENSG00000108469	574.809	0.0043707	0.182527	0.0239455	0.980896	0.988976
ENSG00000166923	10.5655	0.356029	0.848202	0.419745	0.674672	0.791727
ENSG00000266714	194.094	0.716015	0.329072	2.17586	0.0295655	0.0811477
ENSG00000182173	876.171	-0.36968	0.111252	-3.32292	0.000890817	0.00467726
ENSG00000184743	2910.94	-0.0341078	0.0927569	-0.367712	0.713088	0.82001
ENSG00000119965	885.078	-0.232617	0.143154	-1.62494	0.104175	0.215097
ENSG00000186056	56.0343	-0.500055	0.381797	-1.30974	0.190283	0.335803
ENSG00000175106	119.928	-0.259968	0.275217	-0.944594	0.344866	0.511272
ENSG00000125445	3539.63	0.115124	0.104544	1.1012	0.270808	0.432503
ENSG00000176182	356.767	-0.345663	0.151341	-2.284	0.0223718	0.0651626
ENSG00000263786	7.68487	-0.597865	0.91986	-0.649952	0.515723	0.670006
ENSG00000265800	3.49302	-1.78749	1.44955	-1.23314	0.217525	0.370039
ENSG00000182040	17.0923	-2.48784	0.698845	-3.55994	0.000370946	0.00227313
ENSG00000163362	1213.83	-0.515422	0.105587	-4.88151	1.05276e-06	1.57266e-05
ENSG00000161513	2669.85	0.475829	0.0897035	5.30446	1.13007e-07	2.20614e-06
ENSG00000109062	2465.05	-0.0522986	0.110992	-0.471191	0.637504	0.764028
ENSG00000196812	185.948	-1.68444	0.260459	-6.46721	9.98257e-11	3.91209e-09
ENSG00000205002	1.48533	-0.267862	2.25551	-0.118759	0.905466	NA
ENSG00000172794	59.6126	0.38835	0.388234	1.0003	0.317166	0.482916
ENSG00000126785	4.90571	-0.646182	0.936589	-0.689931	0.490238	0.648462
ENSG00000146414	1241.22	-0.808788	0.167193	-4.83746	1.3151e-06	1.90658e-05
ENSG00000286846	10.5351	2.49462	0.930148	2.68197	0.00731911	0.0264858
ENSG00000255807	1.37364	1.50613	3.40345	0.442532	0.658104	NA
ENSG00000227036	38.8463	1.80683	0.446874	4.04327	5.27104e-05	0.00044679
ENSG00000125398	5.67017	-1.85817	1.02559	-1.81181	0.0700152	0.159488
ENSG00000198312	1.47976	2.18253	3.40832	0.640353	0.521943	NA
ENSG00000123700	375.622	-2.08569	0.307259	-6.78804	1.13663e-11	5.40746e-10
ENSG00000267603	1.48491	-2.52118	2.28957	-1.10116	0.270828	NA
ENSG00000164296	323.324	-0.300073	0.167381	-1.79275	0.0730122	0.164663
ENSG00000288052	21.0758	2.2323	0.587042	3.80262	0.000143171	0.00103074
ENSG00000104427	1127.63	-1.15736	0.149653	-7.73363	1.04519e-14	8.07065e-13
ENSG00000087903	366.373	0.262932	0.16905	1.55535	0.119863	0.239012
ENSG00000151490	9.54543	1.12738	0.748014	1.50716	0.131769	0.255861
ENSG00000141337	125.708	-0.128826	0.379172	-0.339755	0.734041	0.834822
ENSG00000285331	236.797	-0.688817	0.264853	-2.60075	0.00930194	0.0322423
ENSG00000196704	3875.57	0.206065	0.148334	1.38919	0.164775	0.302287
ENSG00000130741	26608.9	0.127217	0.0788649	1.6131	0.106724	0.219119
ENSG00000177984	5.89185	-0.680298	1.07616	-0.632154	0.527286	0.679511
ENSG00000278730	2151.66	0.296331	0.100517	2.94806	0.00319773	0.0135146
ENSG00000116337	1765.98	-0.232509	0.110766	-2.09911	0.0358071	0.0944852
ENSG00000279917	6.1901	-1.29631	1.1543	-1.12303	0.261427	0.422083
ENSG00000183060	180.414	-0.557216	0.191441	-2.91064	0.00360685	0.0149095
ENSG00000185070	3295.08	-0.707568	0.190481	-3.71463	0.000203499	0.00138706
ENSG00000055208	2680.87	-0.45351	0.182016	-2.49159	0.0127172	0.0415008
ENSG00000149403	26.2164	0.924799	0.481306	1.92144	0.0546765	0.131857
ENSG00000168646	719.318	-1.28276	0.356246	-3.60077	0.000317272	0.00199279
ENSG00000183034	1.36453	-1.48182	2.19067	-0.676422	0.498773	NA
ENSG00000120063	4570.1	-1.1615	0.119976	-9.6811	3.62798e-22	7.51311e-20
ENSG00000164687	2915.9	0.158229	0.0902283	1.75365	0.0794902	0.175617
ENSG00000101898	30.1066	-2.14052	0.794189	-2.69522	0.00703421	0.0256223
ENSG00000108854	2612.03	-0.417284	0.131665	-3.16928	0.00152815	0.00734116
ENSG00000261371	18.9896	3.23302	1.02109	3.16626	0.00154415	0.00740959
ENSG00000136478	1844.34	-0.125958	0.132451	-0.950982	0.341613	0.507919
ENSG00000130150	831.721	0.36549	0.13377	2.73222	0.00629084	0.023523
ENSG00000108622	2.15979	0.745241	1.56076	0.477486	0.633016	NA
ENSG00000007314	4.64553	3.75775	2.15877	1.74069	0.0817387	0.17929
ENSG00000176593	204.357	0.57891	0.20361	2.84323	0.00446591	0.0177753
ENSG00000198590	14.7987	-0.491398	0.708252	-0.693819	0.487796	0.646568
ENSG00000108604	3032.36	-0.242677	0.0947705	-2.56068	0.0104467	0.0353744
ENSG00000087191	9196.24	0.173641	0.0814314	2.13236	0.032977	0.0885774
ENSG00000266173	1315.28	-0.236475	0.12305	-1.92178	0.0546333	0.131783
ENSG00000157379	358.888	0.266518	0.17657	1.50941	0.131193	0.255221
ENSG00000204209	1991.55	-0.468015	0.135513	-3.45365	0.000553048	0.00315475
ENSG00000273174	8.8653	1.73388	0.906939	1.9118	0.0559024	0.134231
ENSG00000255513	2.47608	-3.86125	2.66013	-1.45153	0.146633	0.27739
ENSG00000159640	12.9685	1.50781	0.662684	2.2753	0.0228877	0.066327
ENSG00000259024	157.36	0.210507	0.24351	0.864473	0.387328	0.553854
ENSG00000170921	1334.2	-0.138783	0.138915	-0.999049	0.317771	0.483454
ENSG00000230330	2.90538	0.00583457	1.25166	0.00466148	0.996281	0.997685
ENSG00000285545	4.44218	1.14497	1.13836	1.0058	0.314511	0.479808
ENSG00000264546	1.65373	-1.06143	1.67484	-0.633748	0.526245	NA
ENSG00000146872	2974.01	-0.918829	0.206838	-4.44225	8.90221e-06	9.8326e-05
ENSG00000276248	36.097	-0.241448	0.413629	-0.583731	0.559401	0.705607
ENSG00000108510	3735.71	-0.551337	0.308504	-1.78713	0.0739169	0.166171
ENSG00000136492	1087.57	0.286853	0.160427	1.78807	0.0737654	0.165964
ENSG00000267280	49.8747	1.16421	0.388539	2.99638	0.00273208	0.0118744
ENSG00000279977	1.72927	-2.21765	2.13736	-1.03756	0.299473	NA
ENSG00000172594	196.787	0.505535	0.192494	2.62623	0.00863357	0.0302967
ENSG00000224011	1.32271	0.564311	1.96377	0.287361	0.773836	NA
ENSG00000170836	2491.29	-0.844741	0.58765	-1.43749	0.150579	0.282929
ENSG00000128652	22.626	-0.0748328	0.499949	-0.149681	0.881016	0.930845
ENSG00000213228	23.4834	0.627339	0.455629	1.37686	0.168554	0.307114
ENSG00000241157	2.5437	-0.213535	1.39156	-0.15345	0.878043	0.92917
ENSG00000267248	112.94	0.433958	0.246201	1.76262	0.0779644	0.172978
ENSG00000280852	11.8762	-0.949046	1.04112	-0.911563	0.361999	0.529079
ENSG00000261040	3.79601	1.36467	1.17236	1.16404	0.24441	0.402423
ENSG00000267526	1.22571	-0.593035	2.83851	-0.208925	0.834507	NA
ENSG00000238283	8.63271	3.23414	1.09716	2.94775	0.003201	0.013523
ENSG00000149218	1697.76	-0.0423034	0.162433	-0.260437	0.794527	0.876294
ENSG00000117533	719.875	0.0951621	0.18802	0.506127	0.612768	0.7459
ENSG00000153982	378.223	-0.13139	0.166713	-0.788118	0.430628	0.594764
ENSG00000233690	1.71755	3.38642	2.05359	1.64902	0.0991431	NA
ENSG00000167447	2113.59	-0.0764217	0.205784	-0.371369	0.710363	0.818246
ENSG00000230084	3.3028	0.0818546	1.19101	0.0687269	0.945207	0.96969
ENSG00000259438	3.06101	-0.0647806	1.15889	-0.0558989	0.955422	0.974753
ENSG00000186952	4.96955	1.12146	1.00065	1.12073	0.262402	0.423012
ENSG00000204498	441.694	-0.810994	0.23239	-3.4898	0.000483379	0.00282368
ENSG00000108384	1852.78	-0.115609	0.10421	-1.10939	0.267263	0.428624
ENSG00000028310	1513.24	-0.0861588	0.140303	-0.614093	0.539154	0.688421
ENSG00000213246	3084.69	0.188124	0.088007	2.13761	0.0325488	0.0876613
ENSG00000286788	5.40851	-0.706823	1.10065	-0.642189	0.52075	0.674249
ENSG00000287337	1.85184	1.66051	1.76987	0.938208	0.348138	NA
ENSG00000104529	10550.5	0.220925	0.0995077	2.22018	0.0264064	0.0743817
ENSG00000141433	5.9806	-0.460133	0.927496	-0.496102	0.619822	0.750794
ENSG00000115317	1161.92	-0.235074	0.152747	-1.53898	0.12381	0.244804
ENSG00000150627	3626.61	-0.279354	0.0935627	-2.98574	0.00282889	0.0122223
ENSG00000259810	18.4321	1.8637	0.706365	2.63844	0.00832894	0.0294447
ENSG00000229292	2.39399	-0.18704	1.61012	-0.116165	0.907522	NA
ENSG00000181610	4312.72	-0.115667	0.104608	-1.10571	0.26885	0.430385
ENSG00000259287	4.96669	0.768055	0.944612	0.81309	0.416166	0.58101
ENSG00000113296	1.87371	1.693	1.75354	0.965481	0.334304	NA
ENSG00000121064	1686.78	0.328335	0.15456	2.12433	0.0336429	0.0900912
ENSG00000082438	8506.99	-0.427497	0.0928178	-4.60576	4.1096e-06	5.0973e-05
ENSG00000227304	2.67577	-1.46306	1.78547	-0.819429	0.412542	0.577744
ENSG00000229109	3.09952	1.56871	1.35894	1.15437	0.248349	0.406942
ENSG00000259040	28.4545	-2.54718	0.862259	-2.95408	0.00313603	0.0133044
ENSG00000128016	576.415	-0.975541	0.194646	-5.01189	5.38986e-07	8.70412e-06
ENSG00000153933	330.513	-0.11274	0.183202	-0.615385	0.5383	0.68783
ENSG00000236792	1.97776	0.225338	1.57725	0.142868	0.886395	NA
ENSG00000103353	6686.46	0.552567	0.0924129	5.97933	2.24064e-09	6.57348e-08
ENSG00000242732	388.104	0.0204144	0.157797	0.129372	0.897064	0.940678
ENSG00000075643	539.3	0.081904	0.30172	0.271457	0.786039	0.871164
ENSG00000108960	897.799	-0.0647707	0.166353	-0.389357	0.697012	0.807974
ENSG00000113302	3.06794	3.61844	1.56513	2.31191	0.0207829	0.0615273
ENSG00000108924	31.8798	1.09476	0.436594	2.50751	0.0121586	0.0400729
ENSG00000166260	2012.49	0.0622732	0.100548	0.619341	0.535692	0.685949
ENSG00000141198	2192.4	0.181986	0.113729	1.60017	0.109561	0.223363
ENSG00000271880	20.0749	2.91421	0.829014	3.51528	0.000439294	0.00261165
ENSG00000087258	2.53918	0.656832	1.33151	0.493298	0.621802	0.752166
ENSG00000186496	109.934	-0.494809	0.236027	-2.0964	0.0360464	0.0949623
ENSG00000213757	105.301	0.858196	0.249755	3.43616	0.000590028	0.00331997
ENSG00000185920	1340.27	-0.584099	0.232549	-2.51173	0.0120141	0.0396771
ENSG00000279089	31.1224	-1.51937	0.52232	-2.90888	0.00362721	0.0149731
ENSG00000243678	28162	0.334508	0.0934467	3.57967	0.000344035	0.0021336
ENSG00000284526	15.8738	0.222736	0.652033	0.341602	0.73265	0.834049
ENSG00000173714	14.7604	3.59688	1.09696	3.27894	0.00104198	0.00534604
ENSG00000162231	5826.02	1.06021	0.291606	3.63575	0.000277173	0.00178661
ENSG00000270083	3.73265	-1.54453	1.21875	-1.2673	0.205047	0.354987
ENSG00000275897	3.53343	3.97969	1.55369	2.56145	0.0104236	0.0353087
ENSG00000047648	17.1728	0.408957	0.540533	0.756582	0.449301	0.611499
ENSG00000196668	11.2736	0.13613	0.743727	0.183038	0.854769	0.91485
ENSG00000253102	2.43236	2.52704	1.73309	1.45812	0.144808	NA
ENSG00000015532	1052.31	-0.437864	0.127018	-3.44725	0.000566324	0.00321226
ENSG00000282416	34.8633	0.63506	0.442367	1.43559	0.151118	0.283638
ENSG00000108821	253.513	0.112236	0.160587	0.698914	0.484606	0.64381
ENSG00000108823	5.319	0.252836	0.947367	0.266883	0.789559	0.872958
ENSG00000177706	1386.88	-0.703417	0.126543	-5.5587	2.71794e-08	6.15997e-07
ENSG00000166823	74.1558	0.00113616	0.403888	0.00281306	0.997756	0.998654
ENSG00000185722	3214.9	0.235328	0.0854489	2.75403	0.00588672	0.0222482
ENSG00000162849	5.96943	0.175668	1.02349	0.171636	0.863724	0.920042
ENSG00000136504	1704.77	-0.553132	0.223739	-2.47222	0.0134277	0.0433557
ENSG00000121073	2495.99	0.0640275	0.0960823	0.666382	0.505167	0.661417
ENSG00000095739	142.127	-1.2316	0.421314	-2.92323	0.00346416	0.0144469
ENSG00000132205	30.0572	0.0760433	0.604262	0.125845	0.899855	0.942605
ENSG00000248714	17.5755	-0.0270859	0.698365	-0.0387847	0.969062	0.982643
ENSG00000285184	157.252	0.951263	0.210123	4.52717	5.97796e-06	7.0386e-05
ENSG00000108798	1.84358	1.37471	1.72151	0.798548	0.424552	NA
ENSG00000159199	3660.31	0.417523	0.0976512	4.27565	1.90578e-05	0.000186975
ENSG00000113441	2500.35	0.135181	0.120805	1.11901	0.263138	0.423958
ENSG00000173917	9.9958	-0.607495	0.867465	-0.700311	0.483733	0.643044
ENSG00000235300	1.65165	0.111831	2.53038	0.0441953	0.964749	NA
ENSG00000258102	27.3799	0.673425	0.450792	1.49387	0.13521	0.261302
ENSG00000138382	1996.97	-0.0972446	0.165841	-0.586373	0.557625	0.704347
ENSG00000115641	1010.4	-0.404507	0.13191	-3.06654	0.00216554	0.00981602
ENSG00000263798	15.7424	1.27449	0.600143	2.12364	0.0337003	0.090222
ENSG00000258376	4.74172	3.77019	1.5721	2.39818	0.0164767	0.0510917
ENSG00000099326	249.601	-0.270507	0.188859	-1.43232	0.152051	0.284833
ENSG00000266821	2.11346	3.85057	2.84293	1.35443	0.175598	NA
ENSG00000172361	80.2578	1.34628	0.401693	3.35152	0.000803693	0.00428264
ENSG00000006025	90.9976	1.74177	0.414692	4.20016	2.6673e-05	0.000248419
ENSG00000263766	3.75891	-0.128559	1.06042	-0.121235	0.903505	0.944602
ENSG00000105642	738.348	-0.246535	0.225152	-1.09498	0.273528	0.435726
ENSG00000197043	6159.13	0.320485	0.0987807	3.24441	0.00117693	0.00590785
ENSG00000228782	115.922	0.157182	0.230771	0.681119	0.495796	0.653686
ENSG00000262265	10.2445	0.0295734	0.912853	0.0323967	0.974156	0.985776
ENSG00000239291	4.1086	-1.53346	1.29079	-1.188	0.234832	0.391226
ENSG00000004897	8273.68	-0.165312	0.0818066	-2.02077	0.0433036	0.109726
ENSG00000133937	27.7966	-3.24732	0.732753	-4.43167	9.35077e-06	0.000102499
ENSG00000255624	222.111	1.10771	0.216037	5.1274	2.93768e-07	5.06965e-06
ENSG00000262879	1419.87	0.628519	0.137811	4.56073	5.0976e-06	6.13542e-05
ENSG00000179673	55.2161	-0.502282	0.317572	-1.58163	0.113733	0.229784
ENSG00000158955	1.14201	2.71268	2.30153	1.17864	0.238542	NA
ENSG00000238083	433.776	-0.143813	0.237645	-0.605159	0.545073	0.694091
ENSG00000262500	2.89448	-3.31315	1.79681	-1.84391	0.0651958	0.151034
ENSG00000214401	98.1675	0.572502	0.241898	2.36671	0.0179471	0.0547196
ENSG00000258857	4.85926	1.13832	0.986702	1.15366	0.248638	0.40732
ENSG00000279685	10.6868	-0.752363	0.709125	-1.06097	0.288702	0.452259
ENSG00000186868	2837.58	0.000705927	0.110663	0.00637905	0.99491	0.997225
ENSG00000164182	1219.93	0.416172	0.115535	3.60213	0.000315624	0.0019842
ENSG00000184361	2.92405	0.471592	1.35827	0.347199	0.728442	0.831813
ENSG00000267278	38.1848	1.39258	0.397583	3.50261	0.000460729	0.00271464
ENSG00000258430	1.45719	0.94818	2.03149	0.46674	0.640686	NA
ENSG00000287315	95.2404	0.432453	0.298347	1.4495	0.147198	0.278209
ENSG00000161714	3398.74	0.107117	0.0990986	1.08091	0.279738	0.442714
ENSG00000131094	356.069	0.398997	0.163114	2.44612	0.0144401	0.0460022
ENSG00000116717	477.479	-0.603529	0.449025	-1.34409	0.17892	0.320895
ENSG00000187908	1.75791	-1.15668	2.20947	-0.523512	0.600618	NA
ENSG00000279879	26.7149	0.148912	0.454604	0.327565	0.743241	0.840947
ENSG00000255423	31.9975	-2.17534	0.579345	-3.75482	0.000173466	0.00121489
ENSG00000171298	4700.19	0.482034	0.0928599	5.19098	2.0919e-07	3.77023e-06
ENSG00000108309	65.3542	0.0121341	0.382866	0.0316928	0.974717	0.986061
ENSG00000106588	7292.44	0.286563	0.0918302	3.12058	0.00180497	0.00843707
ENSG00000285486	3.55154	3.61022	1.61595	2.23413	0.0254748	0.0722192
ENSG00000286241	1.96506	2.69807	3.45505	0.780904	0.434859	NA
ENSG00000004939	25.8535	1.86321	0.719751	2.58868	0.00963438	0.033188
ENSG00000156966	5.61869	2.5062	1.16177	2.15722	0.0309888	0.0844042
ENSG00000164692	27.1229	0.348557	0.651746	0.534805	0.592785	0.729917
ENSG00000125319	322.241	-1.05691	0.292049	-3.61894	0.000295816	0.00188322
ENSG00000108852	1004.55	0.0430022	0.191523	0.224528	0.822347	0.894783
ENSG00000167941	9.38088	2.56391	0.957394	2.67801	0.00740611	0.0266915
ENSG00000111913	43.0782	-1.056	0.35163	-3.00316	0.00267196	0.0116563
ENSG00000267253	4.7024	-0.915529	1.09309	-0.83756	0.402278	0.568117
ENSG00000279602	34.6734	1.23768	0.667979	1.85288	0.0639002	0.148718
ENSG00000092094	1061.98	-0.324085	0.141979	-2.28262	0.0224525	0.0653257
ENSG00000112964	448.576	0.275636	0.13506	2.04084	0.0412669	0.105633
ENSG00000274585	11.7265	2.08962	1.15142	1.81482	0.0695523	0.158656
ENSG00000197635	6.32591	1.14882	1.10346	1.0411	0.297828	0.461828
ENSG00000260122	1.21439	-1.00958	2.3405	-0.431351	0.666213	NA
ENSG00000267681	6.97499	0.917925	0.842706	1.08926	0.27604	0.438669
ENSG00000108828	25066.9	0.212352	0.102846	2.06476	0.0389462	0.100952
ENSG00000108825	80.4103	0.412654	0.264816	1.55826	0.11917	0.237969
ENSG00000218996	9.85511	-3.73295	1.02593	-3.63861	0.000274114	0.00177176
ENSG00000260105	41.99	5.23674	0.902519	5.80237	6.53859e-09	1.70302e-07
ENSG00000108797	1514.19	0.312358	0.112561	2.775	0.00552023	0.0211277
ENSG00000108788	1992.63	-0.62447	0.105539	-5.91695	3.27976e-09	9.24946e-08
ENSG00000068120	1895.31	0.216511	0.101503	2.13306	0.0329197	0.0885022
ENSG00000287431	91.343	0.730009	0.244444	2.98641	0.00282277	0.0122008
ENSG00000241489	198.634	0.422385	0.279206	1.51281	0.130329	0.254007
ENSG00000108785	1.29484	2.93749	2.31594	1.26838	0.204663	NA
ENSG00000108784	641.912	0.0304931	0.155282	0.196372	0.844319	0.908489
ENSG00000117862	4262	0.543071	0.0872313	6.22564	4.79602e-10	1.61831e-08
ENSG00000177469	49976.2	-0.0870566	0.117666	-0.739859	0.459385	0.620236
ENSG00000168256	3102.16	0.0809011	0.0889353	0.909663	0.363	0.529811
ENSG00000250292	2.08035	1.82415	2.80746	0.649753	0.515852	NA
ENSG00000131473	17383.8	0.220285	0.0821832	2.68041	0.00735327	0.02656
ENSG00000178502	1020.57	0.00580763	0.285498	0.0203421	0.98377	0.99057
ENSG00000166681	5378.06	0.309191	0.0910742	3.39494	0.000686436	0.00375797
ENSG00000141696	3329.12	0.250406	0.135969	1.84163	0.0655289	0.151586
ENSG00000173812	22450.7	-0.464323	0.0933648	-4.97321	6.58543e-07	1.04198e-05
ENSG00000278954	3.46064	-1.14417	1.25748	-0.90989	0.36288	0.529747
ENSG00000128422	17.6047	-0.853504	0.568585	-1.5011	0.133329	0.25833
ENSG00000254811	1.95598	1.46154	2.29202	0.637663	0.523693	NA
ENSG00000171345	1.26432	0.983797	2.41219	0.407845	0.683388	NA
ENSG00000100399	4.06879	3.09971	1.32888	2.33258	0.0196704	0.0589192
ENSG00000108861	7551.91	-0.426166	0.108566	-3.92541	8.65826e-05	0.000670658
ENSG00000245888	5.79648	0.721328	1.11326	0.647942	0.517022	0.67095
ENSG00000179010	17259.2	0.0789541	0.0780351	1.01178	0.311645	0.476382
ENSG00000187242	1.4421	-0.447171	1.58406	-0.282294	0.777718	NA
ENSG00000264058	8.21302	2.20215	1.41784	1.55317	0.120382	0.239799
ENSG00000085415	2796.69	-0.1289	0.114524	-1.12553	0.260364	0.420767
ENSG00000073584	10571.9	-0.0153402	0.108975	-0.140768	0.888053	0.935625
ENSG00000141753	566.789	0.419409	0.128052	3.27531	0.00105548	0.00540337
ENSG00000078900	2.10126	0.469839	1.36206	0.344946	0.730135	NA
ENSG00000264655	2.57601	0.106714	1.22828	0.0868803	0.930767	0.961317
ENSG00000273008	29.4636	1.07068	0.654005	1.63711	0.101607	0.211078
ENSG00000279199	9.25984	1.14449	0.782457	1.46269	0.143551	0.27315
ENSG00000015153	491.045	-0.124879	0.247318	-0.504933	0.613606	0.746569
ENSG00000162522	1557.51	-0.419365	0.105549	-3.97316	7.09255e-05	0.000568346
ENSG00000108344	10888.5	0.0814811	0.0877239	0.928836	0.352974	0.519464
ENSG00000137273	34.2509	-2.33672	0.486749	-4.80067	1.5814e-06	2.23138e-05
ENSG00000204913	2.817	4.32183	2.2021	1.9626	0.049693	0.12241
ENSG00000214188	7.39634	2.19472	0.898108	2.44371	0.014537	0.0462725
ENSG00000264968	1.59887	-0.111714	2.11645	-0.0527836	0.957904	NA
ENSG00000161405	23.6992	0.253837	0.552958	0.459053	0.646196	0.771294
ENSG00000173991	49.5762	0.671378	0.417226	1.60915	0.107584	0.220417
ENSG00000179978	60.7777	0.216924	0.349489	0.62069	0.534803	0.685061
ENSG00000131771	2.26353	1.2552	1.59548	0.786719	0.431446	NA
ENSG00000125686	5454.62	-0.147173	0.104957	-1.40222	0.160849	0.297038
ENSG00000088543	409.657	-0.19395	0.170226	-1.13936	0.254551	0.414149
ENSG00000108298	56605.7	0.283225	0.0805052	3.51809	0.000434657	0.00258946
ENSG00000278950	40.4919	-2.36883	0.536818	-4.41273	1.02077e-05	0.000110744
ENSG00000230373	238.85	0.526551	0.199769	2.6358	0.008394	0.029645
ENSG00000141748	12.088	1.91785	1.13303	1.69267	0.090519	0.193781
ENSG00000189077	594.255	0.259061	0.180509	1.43517	0.151238	0.283839
ENSG00000183751	1367.96	-0.0900891	0.143107	-0.629524	0.529006	0.680507
ENSG00000271815	1.98261	2.08633	1.95537	1.06697	0.285984	NA
ENSG00000265185	33.5563	6.15809	2.27301	2.70922	0.00674406	0.0247977
ENSG00000113300	2018.06	-0.57445	0.115777	-4.96171	6.98762e-07	1.09476e-05
ENSG00000269954	6.39946	0.0427943	0.962711	0.0444519	0.964544	0.980212
ENSG00000152953	73.1104	0.283127	0.275913	1.02614	0.304824	0.469231
ENSG00000277972	718.244	0.126864	0.177824	0.713425	0.475583	0.635405
ENSG00000228797	2.67914	0.0554279	1.28117	0.0432635	0.965491	0.980909
ENSG00000247596	1557.5	-0.00796323	0.131995	-0.0603299	0.951893	0.973441
ENSG00000268189	20.8132	1.10785	0.584892	1.89411	0.0582109	0.13828
ENSG00000277363	428.836	0.885697	0.224556	3.94422	8.00617e-05	0.000629614
ENSG00000242600	1.18486	-0.0456674	2.0266	-0.022534	0.982022	NA
ENSG00000274615	50.5304	-0.575817	0.442705	-1.30068	0.193368	0.339689
ENSG00000274512	671.433	-0.339892	0.296581	-1.14603	0.251781	0.410971
ENSG00000275066	2580.66	-0.0608006	0.186996	-0.325144	0.745072	0.8422
ENSG00000276234	892.063	-1.16433	0.160147	-7.27042	3.58373e-13	2.17501e-11
ENSG00000278540	4555.63	0.420414	0.0816672	5.14789	2.63432e-07	4.58737e-06
ENSG00000175536	59.8326	0.122691	0.393661	0.311667	0.755294	0.849389
ENSG00000277978	1.60127	0.834605	1.98183	0.421129	0.673661	NA
ENSG00000276728	24.0312	0.267496	0.53373	0.501182	0.616243	0.748442
ENSG00000275700	3844.46	-0.146272	0.112327	-1.30219	0.19285	0.339153
ENSG00000162643	4.40388	-0.452324	1.08014	-0.418764	0.675388	0.792304
ENSG00000277268	2.15646	1.05658	1.70493	0.619719	0.535443	NA
ENSG00000131626	2634.29	-0.163354	0.0982208	-1.66313	0.0962866	0.202596
ENSG00000130675	224.03	0.090316	0.248109	0.364017	0.715846	0.822051
ENSG00000048392	5119.13	0.129417	0.126556	1.02261	0.306494	0.471029
ENSG00000277161	992.419	-0.118536	0.11486	-1.032	0.302072	0.466404
ENSG00000259755	8.00588	-0.691538	0.76565	-0.903204	0.366418	0.533451
ENSG00000197283	589.551	0.0719514	0.283385	0.2539	0.799573	0.87961
ENSG00000135312	20.8315	-0.902541	0.535519	-1.68536	0.0919195	0.195845
ENSG00000276070	3.64313	5.7234	1.88133	3.04221	0.0023485	0.0105123
ENSG00000276085	18.2026	-1.07189	0.567056	-1.89026	0.0587226	0.139183
ENSG00000205155	1290.49	0.0770508	0.106226	0.725351	0.468237	0.628345
ENSG00000148737	776.417	-0.18693	0.23945	-0.780663	0.435001	0.59884
ENSG00000021645	353.976	0.240486	0.17865	1.34613	0.17826	0.320131
ENSG00000278023	96.0626	0.646335	0.284849	2.26905	0.0232655	0.0671639
ENSG00000270240	4.32417	3.25337	1.34062	2.42676	0.0152343	0.0480289
ENSG00000125968	8223.4	-2.81541	0.259691	-10.8414	2.19106e-27	7.46481e-25
ENSG00000165695	23.2246	0.980688	0.653555	1.50055	0.133473	0.258514
[truncated: 21,392 more rows]

## Sheet: COV434
	baseMean	log2FoldChange	lfcSE	stat	pvalue	padj
ENSG00000228786	1.40137	-0.590368	3.45968	-0.170642	0.864505	NA
ENSG00000278212	722.325	-0.0621167	0.145015	-0.428347	0.668399	0.808606
ENSG00000274231	3.8466	-0.518388	1.24563	-0.416167	0.677288	NA
ENSG00000273693	54.949	0.32028	0.311682	1.02759	0.304144	0.508806
ENSG00000182484	709.586	-0.393476	0.1319	-2.98314	0.00285305	0.019372
ENSG00000124334	9.24708	1.76117	0.933226	1.88719	0.0591348	0.175113
ENSG00000168939	132.175	0.242793	0.283576	0.856186	0.391895	0.592814
ENSG00000185973	879.738	0.0918089	0.139844	0.656511	0.511495	0.692268
ENSG00000230578	13.8514	2.37251	1.16799	2.03128	0.0422266	0.139322
ENSG00000224216	1.73498	1.19098	2.05559	0.579385	0.56233	NA
ENSG00000155961	906.308	-0.490198	0.18905	-2.59295	0.0095157	0.0475655
ENSG00000155959	8539.45	0.265637	0.122242	2.17304	0.0297775	0.108668
ENSG00000185515	2190.83	0.173036	0.0872416	1.98341	0.0473218	0.151086
ENSG00000237859	1.34699	0.103872	2.20469	0.0471141	0.962422	NA
ENSG00000277203	306.887	-0.282119	0.187615	-1.50371	0.132655	0.298237
ENSG00000185010	284.91	0.494054	0.240759	2.05207	0.040163	0.134742
ENSG00000130830	384.521	0.0448953	0.140402	0.319763	0.749148	0.857984
ENSG00000130826	7454.47	-0.310777	0.0943754	-3.29299	0.000991289	0.00845158
ENSG00000275882	18.5035	-0.155409	3.3009	-0.0470809	0.962449	0.980516
ENSG00000279245	10.1966	0.663085	0.728497	0.910209	0.362712	0.566071
ENSG00000269335	1148.39	-0.0605374	0.104781	-0.577751	0.563433	0.733336
ENSG00000160211	3081.28	0.118691	0.0914384	1.29804	0.194273	0.38104
ENSG00000261773	4.72403	-0.347398	1.12742	-0.308135	0.75798	NA
ENSG00000126903	1199.45	0.231812	0.0992557	2.3355	0.0195173	0.0803384
ENSG00000102178	1869.48	-0.365579	0.105099	-3.47843	0.000504354	0.0049186
ENSG00000071859	3045.28	0.13226	0.10683	1.23803	0.215704	0.407785
ENSG00000203879	9900.73	0.0300873	0.103785	0.2899	0.771893	0.872353
ENSG00000071553	3198.19	0.240099	0.0833954	2.87904	0.00398885	0.0249969
ENSG00000197180	26.439	-0.351651	0.446247	-0.788019	0.430686	0.628233
ENSG00000147403	33469.5	0.136742	0.106275	1.28669	0.198203	0.386091
ENSG00000196924	100922	0.157133	0.0725092	2.16708	0.0302288	0.109746
ENSG00000169057	4527.54	-0.25533	0.106899	-2.38853	0.0169162	0.0722434
ENSG00000184216	8098.88	-0.00823873	0.123764	-0.0665678	0.946926	0.972395
ENSG00000102030	5327.55	0.0052884	0.135228	0.0391074	0.968805	0.983581
ENSG00000198910	147.865	0.263892	0.218371	1.20846	0.22687	0.421311
ENSG00000180879	7863.86	0.162326	0.125453	1.29392	0.195693	0.382709
ENSG00000184343	3.85724	-0.82686	2.17981	-0.379326	0.704446	NA
ENSG00000101986	411.96	0.360183	0.15345	2.34723	0.0189133	0.0785295
ENSG00000130822	25.798	0.275526	0.600864	0.458549	0.646558	0.793885
ENSG00000130829	40.2407	0.0345851	0.36968	0.0935542	0.925463	0.959861
ENSG00000262919	1718.81	-0.221036	0.124039	-1.78199	0.0747514	0.205355
ENSG00000213397	1383.78	0.206289	0.131509	1.56863	0.116735	0.275233
ENSG00000214897	1.95216	1.26989	2.96897	0.42772	0.668855	NA
ENSG00000286939	1.22381	0.826905	2.76371	0.299201	0.764787	NA
ENSG00000147394	159.536	0.194797	0.240544	0.809816	0.418046	0.616974
ENSG00000197172	2.44476	1.01935	1.75201	0.581815	0.560691	NA
ENSG00000268089	30.0576	-0.285317	0.410088	-0.695745	0.486589	0.672408
ENSG00000124260	32.1884	0.139939	0.39711	0.352393	0.724543	0.842128
ENSG00000102287	1.58779	-0.354152	1.905	-0.185907	0.852518	NA
ENSG00000147381	26333.9	0.177343	0.113886	1.55719	0.119425	0.279156
ENSG00000229967	314.32	0.221567	0.14605	1.51706	0.129251	0.292705
ENSG00000102195	1.32012	-3.45318	3.15022	-1.09617	0.273005	NA
ENSG00000102181	3835.52	0.116792	0.107663	1.0848	0.278012	0.479698
ENSG00000063601	5101.74	0.108413	0.0859029	1.26204	0.206934	0.397349
ENSG00000171100	9135.83	-0.850044	0.105762	-8.03731	9.1834e-16	1.88879e-13
ENSG00000013619	3571.59	-0.319212	0.16429	-1.94298	0.0520188	0.160839
ENSG00000234825	4.21476	-0.841338	1.02268	-0.822681	0.410689	NA
ENSG00000183171	23.4972	0.335362	0.550879	0.608776	0.542673	0.717488
ENSG00000235703	192.93	-0.547264	0.2522	-2.16996	0.0300099	0.109102
ENSG00000230899	1.29163	0.678364	2.64516	0.256455	0.797599	NA
ENSG00000171116	15.952	0.472121	0.560056	0.842989	0.399235	0.598738
ENSG00000185247	0.84523	1.1498	3.44859	0.333413	0.738823	NA
ENSG00000267978	52.5341	-0.29314	0.398879	-0.734909	0.462395	0.65514
ENSG00000241769	45.4978	-0.124152	0.357573	-0.347208	0.728435	0.844566
ENSG00000238039	4.45213	-0.826363	1.01481	-0.814302	0.415472	NA
ENSG00000219507	12.6715	0.36815	0.62096	0.592872	0.553267	0.725279
ENSG00000102081	3105.19	0.0500655	0.0906567	0.552254	0.580774	0.747036
ENSG00000179542	1.62805	0.752402	2.46	0.305854	0.759716	NA
ENSG00000155495	1.76464	-2.41531	2.0355	-1.18659	0.235388	NA
ENSG00000182195	940.917	0.0635668	0.121187	0.524534	0.599907	0.760688
ENSG00000134595	2.9269	0.00574836	1.43355	0.00400989	0.996801	NA
ENSG00000129682	16.9093	-0.76699	0.621979	-1.23314	0.217522	0.409855
ENSG00000156925	3.93548	0.434508	1.05433	0.412119	0.680252	NA
ENSG00000165370	1.17031	-1.07618	2.36562	-0.454926	0.649162	NA
ENSG00000232611	70.6873	0.98582	0.321124	3.0699	0.00214132	0.0154379
ENSG00000129675	11.9572	4.75304	1.14904	4.13654	3.52583e-05	0.000559276
ENSG00000129680	2066.94	-0.116687	0.114673	-1.01757	0.308883	0.513267
ENSG00000022267	561.315	0.304103	0.122994	2.47251	0.0134168	0.061139
ENSG00000198689	1916.19	0.15618	0.10324	1.51278	0.130335	0.294323
ENSG00000169446	2396.37	0.214047	0.0864158	2.47694	0.0132513	0.0605655
ENSG00000278289	1.80495	-0.0150915	1.7643	-0.00855384	0.993175	NA
ENSG00000269096	4.42773	2.39851	1.7545	1.36706	0.171605	NA
ENSG00000178947	7.0635	0.590825	0.813413	0.726353	0.467622	0.659006
ENSG00000173275	472.963	-0.597977	0.200335	-2.98489	0.00283681	0.0192897
ENSG00000186376	260.565	0.265144	0.242487	1.09343	0.274203	0.47524
ENSG00000203950	1227.54	-0.0711517	0.10347	-0.687655	0.49167	0.675997
ENSG00000134590	1526.39	0.121761	0.116343	1.04657	0.2953	0.499073
ENSG00000101928	1603.46	0.110808	0.159415	0.69509	0.486999	0.672719
ENSG00000156500	183.904	0.451322	0.201387	2.24107	0.0250212	0.09606
ENSG00000227060	11.8404	1.26245	0.784023	1.61022	0.107349	0.260717
ENSG00000223749	28.524	-1.19642	0.463781	-2.57972	0.00988812	0.0490342
ENSG00000203952	85.6557	-1.04755	0.36232	-2.89122	0.00383747	0.0242474
ENSG00000147257	1829.98	0.182085	0.117665	1.54749	0.121745	0.282165
ENSG00000183434	7.31872	2.49271	1.08088	2.30618	0.0211004	0.0851318
ENSG00000134588	35.0908	3.26348	0.772319	4.22556	2.38344e-05	0.000405324
ENSG00000171004	4024.08	0.322722	0.11369	2.83862	0.0045309	0.0275176
ENSG00000076770	68.8334	-0.0382892	0.302455	-0.126595	0.899261	0.946577
ENSG00000232160	38.3702	1.05175	0.394438	2.66646	0.00766546	0.0407423
ENSG00000165694	4.33304	2.89071	1.46927	1.96744	0.0491323	NA
ENSG00000134602	2229.87	0.337769	0.112354	3.00628	0.00264463	0.0182803
ENSG00000213468	589.607	0.00781597	0.122857	0.0636186	0.949274	0.97351
ENSG00000147255	82.8718	1.59875	0.467391	3.42057	0.0006249	0.00582127
ENSG00000134597	2254.88	-0.211678	0.0970661	-2.18077	0.0292007	0.107204
ENSG00000056277	840.785	-0.388524	0.14795	-2.62604	0.00863839	0.0445424
ENSG00000134594	2.34193	3.27658	1.8619	1.75981	0.0784403	NA
ENSG00000286650	15.8906	0.0660674	0.639396	0.103328	0.917703	0.955331
ENSG00000156709	4082.91	0.0875344	0.0996346	0.878554	0.379643	0.581099
ENSG00000102034	34.9716	-0.0971398	0.464328	-0.209205	0.834288	0.909135
ENSG00000085185	533.9	-0.29573	0.176343	-1.67701	0.0935401	0.237978
ENSG00000156697	2062.07	-0.105585	0.0943656	-1.11889	0.263187	0.463992
ENSG00000188706	1036.59	-0.0658027	0.154296	-0.426469	0.669766	0.809138
ENSG00000122126	2534.73	0.077021	0.124086	0.620704	0.534794	0.711398
ENSG00000102038	6641.99	-0.0945483	0.132893	-0.711463	0.476797	0.665474
ENSG00000225689	4.43521	0.207998	1.19135	0.174591	0.861401	NA
ENSG00000183918	2.5148	2.42157	1.55904	1.55324	0.120365	NA
ENSG00000101972	16641.8	-0.304262	0.0715289	-4.2537	2.10272e-05	0.000365279
ENSG00000101966	3487.57	-0.55029	0.100852	-5.45641	4.85845e-08	1.91256e-06
ENSG00000182890	32.7505	-0.293696	0.421085	-0.697476	0.485505	0.671782
ENSG00000102241	5003.42	0.11455	0.0834298	1.37301	0.16975	0.349643
ENSG00000237828	10.2005	0.806911	0.701779	1.14981	0.250223	0.449052
ENSG00000171155	1802.95	0.0665102	0.115765	0.574528	0.565611	0.735125
ENSG00000232119	2528.74	0.123046	0.136474	0.901605	0.367267	0.569923
ENSG00000158290	10742.4	0.100522	0.0869241	1.15643	0.247505	0.44588
ENSG00000101892	1.19855	0.663826	3.46018	0.191847	0.847862	NA
ENSG00000233382	26.9968	0.351742	0.513861	0.684509	0.493654	0.677437
ENSG00000282933	1.35845	0.728703	1.96287	0.371243	0.710457	NA
ENSG00000286366	33.2705	0.522829	0.400975	1.3039	0.192269	0.37844
ENSG00000186416	1193.89	-0.549464	0.134743	-4.07785	4.54538e-05	0.000691056
ENSG00000077721	6987.28	0.200819	0.0896246	2.24066	0.0250478	0.0960801
ENSG00000005022	11178.5	0.142823	0.112056	1.27456	0.202465	0.39221
ENSG00000224281	93.7007	0.473797	0.31116	1.52268	0.127839	0.290478
ENSG00000077713	25.1146	-0.254676	0.465156	-0.547506	0.584031	0.749674
ENSG00000101856	5426.8	0.361843	0.108113	3.34689	0.000817245	0.00720948
ENSG00000250423	9.23705	-0.250862	0.789863	-0.317602	0.750787	0.858457
ENSG00000131724	1825.54	0.224738	0.0969772	2.31743	0.0204804	0.083325
ENSG00000147251	116.355	-0.0320532	0.331038	-0.0968264	0.922864	0.958018
ENSG00000234558	5.20475	0.1793	1.21924	0.147059	0.883086	NA
ENSG00000228532	64.7034	0.343843	0.345501	0.995202	0.319638	0.523764
ENSG00000235244	16.7247	0.335811	0.535268	0.627369	0.530417	0.708087
ENSG00000102024	1307.73	0.294369	0.10871	2.70784	0.00677234	0.0372723
ENSG00000123496	6.03566	0.37432	0.910443	0.41114	0.68097	0.816263
ENSG00000126016	162.479	0.647145	0.269085	2.40498	0.0161734	0.0700718
ENSG00000204025	5.43775	4.35081	1.96185	2.2177	0.026575	NA
ENSG00000077274	7.80891	0.820261	0.88057	0.931511	0.351589	0.555916
ENSG00000101935	954.243	0.487354	0.13466	3.61915	0.000295571	0.00319576
ENSG00000157600	728.092	-0.158274	0.17338	-0.912878	0.361307	0.564937
ENSG00000068366	1006.89	0.112103	0.137297	0.816501	0.414214	0.613495
ENSG00000101888	3565.56	0.223297	0.148601	1.50267	0.132925	0.298735
ENSG00000261409	2.61929	-2.73505	1.59825	-1.71128	0.0870297	NA
ENSG00000188153	311.233	0.0555897	0.346867	0.160262	0.872674	0.931772
ENSG00000101843	2642.46	0.249968	0.113987	2.19295	0.0283109	0.10482
ENSG00000147224	3281.99	0.0658894	0.106482	0.618785	0.536058	0.712292
ENSG00000133131	264.94	0.235273	0.161891	1.45328	0.146145	0.317643
ENSG00000133138	9.51691	0.100467	0.760057	0.132184	0.894839	0.943945
ENSG00000147231	2.90406	0.756516	1.22936	0.615372	0.538309	NA
ENSG00000123575	5486.42	-0.0235692	0.0957327	-0.246198	0.805529	0.892621
ENSG00000166707	37.312	-0.214168	0.408023	-0.524892	0.599658	0.760523
ENSG00000269226	52.5305	0.391525	0.371397	1.05419	0.291794	0.495069
ENSG00000235946	7.80963	1.1483	0.918837	1.24973	0.211399	0.402641
ENSG00000234345	3.96931	0.730536	1.13983	0.640918	0.521576	NA
ENSG00000231728	16.5002	0.323387	0.662294	0.488284	0.625349	0.778849
ENSG00000123570	115.937	0.18757	0.230285	0.814511	0.415352	0.614801
ENSG00000231154	9.8045	-0.625899	0.689132	-0.908242	0.36375	0.567063
ENSG00000123562	16177.8	0.086361	0.0925301	0.933329	0.35065	0.555055
ENSG00000196507	644.184	0.236979	0.148583	1.59493	0.110729	0.265891
ENSG00000172476	9.15891	3.18653	0.965767	3.29948	0.00096864	0.00829713
ENSG00000234405	13.8127	0.468601	0.626464	0.748009	0.454455	0.649094
ENSG00000281091	13.301	-0.430773	0.678567	-0.634828	0.52554	0.703629
ENSG00000009694	9.86096	0.209298	0.681124	0.307283	0.758628	0.863546
ENSG00000133169	3.01056	-0.820097	1.39782	-0.586698	0.557406	NA
ENSG00000102128	10.9202	1.72842	0.827796	2.08798	0.0368001	0.126621
ENSG00000239407	44.0551	0.347107	0.369824	0.938571	0.347951	0.552214
ENSG00000223546	110.714	-0.277612	0.242301	-1.14573	0.251907	0.450969
ENSG00000198908	299.355	-0.0585972	0.184187	-0.31814	0.750379	0.858373
ENSG00000286327	2.97419	-0.458666	1.62013	-0.283105	0.777097	NA
ENSG00000125962	533.875	-1.36934	0.16238	-8.43293	3.37117e-17	8.45333e-15
ENSG00000158164	261.704	0.347136	0.206366	1.68214	0.0925413	0.236395
ENSG00000269405	1.70463	-0.265299	1.66726	-0.159122	0.873572	NA
ENSG00000166432	360.536	0.715166	0.192902	3.7074	0.000209399	0.00246182
ENSG00000126947	23.5641	2.71432	0.549549	4.93918	7.84515e-07	2.21613e-05
ENSG00000237682	2.59461	0.670037	1.24269	0.539185	0.589759	NA
ENSG00000126945	6384.14	0.0572057	0.0766917	0.745917	0.455717	0.649934
ENSG00000102393	1706.68	0.0632676	0.101939	0.620643	0.534835	0.711398
ENSG00000241343	17625.8	0.219545	0.158676	1.38361	0.166478	0.345157
ENSG00000010671	4.75755	2.09514	1.09515	1.91312	0.055733	NA
ENSG00000126953	795.5	-0.436835	0.113552	-3.84699	0.000119578	0.00157134
ENSG00000270813	3.53243	0.85999	1.24925	0.688406	0.491197	NA
ENSG00000102387	9.17567	1.40202	0.80808	1.735	0.0827409	0.219599
ENSG00000102385	119.993	2.04535	0.258952	7.89855	2.82171e-15	5.16514e-13
ENSG00000102384	1302.27	-0.280323	0.13404	-2.09134	0.0364979	0.125984
ENSG00000126950	34.6076	0.546959	0.379411	1.4416	0.149415	0.3223
ENSG00000182489	1.70398	3.19874	2.04551	1.56378	0.117869	NA
ENSG00000233680	1.51021	3.41904	2.99775	1.14054	0.254063	NA
ENSG00000232412	17.5999	-0.784646	0.57041	-1.37558	0.168951	0.348586
ENSG00000239345	28.8836	-0.0611036	0.465142	-0.131365	0.895486	0.944178
ENSG00000101811	1283.92	0.154325	0.11928	1.2938	0.195734	0.382724
ENSG00000102362	414.007	0.458178	0.267274	1.71426	0.0864808	0.225954
ENSG00000102359	1.94374	-1.36512	1.65178	-0.826451	0.408548	NA
ENSG00000165194	23.3012	-0.0557998	0.545548	-0.102282	0.918533	0.955598
ENSG00000281566	2.87623	0.276142	1.38996	0.198668	0.842522	NA
ENSG00000179083	2996.51	0.199823	0.103543	1.92986	0.0536239	0.163953
ENSG00000186310	562.056	-0.23784	0.118381	-2.00911	0.0445252	0.144689
ENSG00000234130	8.10635	-0.0578163	0.776621	-0.0744459	0.940656	0.9687
ENSG00000229132	16.983	0.0991842	0.55439	0.178907	0.858011	0.922152
ENSG00000102290	2.34292	0.0184194	1.44583	0.0127397	0.989835	NA
ENSG00000174740	2.61962	1.54889	1.39961	1.10666	0.26844	NA
ENSG00000237506	578.371	0.225377	0.141806	1.58933	0.111986	0.267761
ENSG00000102271	52.1025	0.274587	0.322898	0.850385	0.395111	0.595366
ENSG00000124429	7.85715	-0.052069	1.06858	-0.0487273	0.961137	0.980091
ENSG00000147180	3122.32	-0.185104	0.176986	-1.04587	0.295622	0.499481
ENSG00000184788	161.63	-0.150783	0.22016	-0.684881	0.493419	0.677369
ENSG00000155008	1565.35	0.252734	0.0971283	2.60206	0.00926649	0.0467797
ENSG00000165259	125.693	-0.524194	0.293081	-1.78857	0.0736848	0.203722
ENSG00000215102	1.38214	0.305047	2.61209	0.116783	0.907032	NA
ENSG00000131171	864.778	0.247466	0.11393	2.17209	0.0298492	0.108736
ENSG00000198157	209.526	0.199381	0.209004	0.953958	0.340105	0.544388
ENSG00000073905	18.9935	0.0470304	0.505453	0.093046	0.925867	0.9599
ENSG00000147138	2.04924	0.54689	1.58401	0.345256	0.729902	NA
ENSG00000147145	1.45002	-1.08166	1.97181	-0.548559	0.583308	NA
ENSG00000179300	1.50338	-1.31347	2.31271	-0.567933	0.57008	NA
ENSG00000226784	15.1774	-0.126697	0.619102	-0.204647	0.837848	0.91117
ENSG00000248503	4.8075	-0.496447	1.11062	-0.447001	0.654874	NA
ENSG00000131174	7007.82	0.167729	0.151321	1.10843	0.267677	0.468969
ENSG00000102158	7300.05	0.390664	0.103329	3.78077	0.000156346	0.00195753
ENSG00000085224	8809.34	-0.0966319	0.084116	-1.14879	0.250641	0.449355
ENSG00000198934	339.564	-0.30269	0.247313	-1.22391	0.220986	0.414122
ENSG00000102390	1358.34	-0.419105	0.130866	-3.20255	0.00136217	0.0108458
ENSG00000094841	390.762	-0.244748	0.14416	-1.69775	0.089554	0.2313
ENSG00000131269	925.191	0.115476	0.113718	1.01545	0.30989	0.514049
ENSG00000050030	184.704	-0.140526	0.183295	-0.766666	0.44328	0.639709
ENSG00000131263	4334.05	-0.25708	0.102853	-2.49949	0.0124372	0.0579442
ENSG00000271533	199.175	-1.27519	0.248807	-5.12521	2.97203e-07	9.44497e-06
ENSG00000234969	4.24736	0.604704	1.04934	0.576269	0.564434	NA
ENSG00000228906	11.0789	0.253325	0.645296	0.392571	0.694636	0.824284
ENSG00000225470	2564.44	0.0765101	0.12782	0.598577	0.549455	0.722282
ENSG00000230590	1490.72	0.0530208	0.124291	0.426585	0.669682	0.809093
ENSG00000229807	11691.2	0.348622	0.129078	2.70087	0.00691586	0.03781
ENSG00000270641	28.7685	1.01481	0.447686	2.26678	0.0234037	0.0917945
ENSG00000204116	856.979	-0.146051	0.177928	-0.820841	0.411737	0.61094
ENSG00000269904	14.8893	1.69117	0.64824	2.60887	0.00908425	0.0460629
ENSG00000186462	791.241	0.0597322	0.123641	0.48311	0.629018	0.78171
ENSG00000184388	4.07526	-0.210279	1.4116	-0.148966	0.881581	NA
ENSG00000269911	24.0223	-0.109065	0.66994	-0.162799	0.870677	0.93062
ENSG00000285547	11.561	2.113	1.23876	1.70574	0.0880566	0.228906
ENSG00000125931	163.592	-0.470304	0.1901	-2.47398	0.0133618	0.0609641
ENSG00000102309	2231.01	0.218145	0.128473	1.69798	0.0895117	0.231265
ENSG00000196933	26.8717	0.337212	0.478693	0.704444	0.481156	0.66873
ENSG00000204131	17.5499	-0.16367	0.673856	-0.242886	0.808094	0.89384
ENSG00000281852	2.58799	3.10638	2.08057	1.49304	0.135427	NA
ENSG00000147133	1560.67	-0.138811	0.157078	-0.883707	0.376854	0.578761
ENSG00000147166	26.4816	-1.33293	0.641391	-2.07819	0.037692	0.128501
ENSG00000147140	26027.8	-0.0987926	0.09659	-1.0228	0.306401	0.510901
ENSG00000196338	1086.4	0.133403	0.108976	1.22416	0.220893	0.414021
ENSG00000184634	1125.63	-0.0944355	0.123839	-0.762565	0.445723	0.641873
ENSG00000184481	303.15	0.118772	0.22486	0.528204	0.597358	0.758938
ENSG00000147164	2345.17	-0.118874	0.124775	-0.952708	0.340738	0.544925
ENSG00000227536	6.21576	-0.458048	1.00088	-0.457644	0.647208	0.794258
ENSG00000082458	1284.56	-0.248523	0.100828	-2.46482	0.0137083	0.0620809
ENSG00000284391	1.17746	-0.519967	2.08311	-0.249611	0.802888	NA
ENSG00000130055	4.97477	3.05673	1.37553	2.22223	0.0262678	NA
ENSG00000090889	4062.12	0.119319	0.0865779	1.37817	0.168152	0.347602
ENSG00000130054	384.36	-0.223943	0.183311	-1.22165	0.221838	0.415167
ENSG00000090776	1309.78	-0.0116909	0.208051	-0.0561926	0.955188	0.977073
ENSG00000130052	11.9352	0.678597	0.78453	0.864973	0.387054	0.587871
ENSG00000079482	228.899	0.0796001	0.164996	0.482437	0.629495	0.782169
ENSG00000260118	5.48674	1.30491	1.05819	1.23316	0.217516	NA
ENSG00000131080	1834.27	-0.163638	0.174392	-0.938338	0.348071	0.552261
ENSG00000147065	3352.44	0.204642	0.112493	1.81916	0.0688875	0.194386
ENSG00000102053	177.579	0.485639	0.191632	2.53423	0.0112696	0.0539864
ENSG00000126970	724.831	0.225312	0.167184	1.34769	0.177758	0.359822
ENSG00000102043	24.5823	0.011326	0.444357	0.0254884	0.979665	0.989285
ENSG00000198881	2.36252	0.915414	1.48112	0.618057	0.536538	NA
ENSG00000198205	137.083	-1.16907	0.410004	-2.85138	0.00435304	0.0266675
ENSG00000198455	767.54	-0.646496	0.228342	-2.83127	0.00463642	0.0280191
ENSG00000165591	1.87086	4.38441	2.30325	1.90357	0.0569659	NA
ENSG00000286977	5.63397	-0.731106	1.0267	-0.712093	0.476407	NA
ENSG00000147059	9.82098	-1.15334	0.797921	-1.44544	0.148336	0.320766
ENSG00000102349	1.14295	2.97128	2.31042	1.28604	0.198431	NA
ENSG00000227486	1.87391	-0.398011	2.19941	-0.180962	0.856397	NA
ENSG00000083750	377.324	-0.290117	0.14844	-1.95443	0.0506501	0.157867
ENSG00000238269	1.69379	2.15923	2.46906	0.874512	0.38184	NA
ENSG00000169188	1359.73	-0.0391954	0.111638	-0.351093	0.725519	0.842684
ENSG00000158571	4.97234	-0.999327	1.00919	-0.99023	0.322062	NA
ENSG00000067445	1145.44	-0.165606	0.128546	-1.2883	0.19764	0.385324
ENSG00000102313	7.70629	0.729627	0.819802	0.890004	0.373464	0.575588
ENSG00000130119	4117.87	-0.0770657	0.0919864	-0.837794	0.402146	0.601658
ENSG00000184083	1093.85	0.271087	0.216199	1.25387	0.209887	0.400862
ENSG00000172943	1372.89	-0.119084	0.122931	-0.968702	0.332694	0.536766
ENSG00000086758	9506.46	-0.0406583	0.0862746	-0.471266	0.63745	0.787829
ENSG00000158423	30.2172	-0.102026	0.437502	-0.233201	0.815605	0.897862
ENSG00000072501	7692.65	-0.00818574	0.0898516	-0.0911029	0.927411	0.960848
ENSG00000235262	1.77172	-0.412733	2.04359	-0.201965	0.839944	NA
ENSG00000227329	1.89804	0.926144	2.07434	0.446476	0.655253	NA
ENSG00000184205	3124.23	-0.24138	0.181046	-1.33325	0.182449	0.365717
ENSG00000268350	2624.6	-0.0971236	0.125589	-0.773347	0.439317	0.636361
ENSG00000286118	6.81821	0.970088	0.824788	1.17617	0.239528	0.437189
ENSG00000179304	1130.58	-0.62533	0.173644	-3.60122	0.000316723	0.00338054
ENSG00000273041	8.50244	1.50755	0.913839	1.64969	0.0990068	0.247045
ENSG00000187243	1928.28	-0.221369	0.147628	-1.49951	0.133742	0.300055
ENSG00000283093	1.55625	0.893772	2.30003	0.388592	0.697578	NA
ENSG00000224109	15.3618	-0.443502	0.59956	-0.739713	0.459474	0.652598
ENSG00000196368	2516.28	-0.0992531	0.0897162	-1.1063	0.268596	0.469803
ENSG00000230317	2.10384	2.42207	1.70368	1.42167	0.155122	NA
ENSG00000234390	43.7794	-0.334711	0.341311	-0.980664	0.326759	0.530711
ENSG00000101951	5.15179	-0.0616243	0.942999	-0.0653493	0.947896	NA
ENSG00000068985	6.15128	-0.0543739	0.879781	-0.0618039	0.950719	0.9746
ENSG00000213856	5.91648	0.252823	0.840373	0.300847	0.763531	NA
ENSG00000270012	51.3417	-0.58855	0.423685	-1.38912	0.164796	0.342677
ENSG00000286181	9.02137	-1.57291	0.816922	-1.92541	0.0541783	0.165179
ENSG00000101997	748.709	0.179724	0.143527	1.2522	0.210498	0.401665
ENSG00000230216	3.25457	-0.502072	1.26031	-0.398373	0.690355	NA
ENSG00000102003	1205.48	0.209606	0.151542	1.38315	0.166618	0.345251
ENSG00000012211	281.861	-0.519999	0.191316	-2.71801	0.00656761	0.0364635
ENSG00000068394	816.22	0.041736	0.146241	0.285392	0.775344	0.874471
ENSG00000196998	878.693	-0.0335808	0.117391	-0.28606	0.774832	0.87426
ENSG00000288053	1.71543	-0.800205	2.29551	-0.348596	0.727393	NA
ENSG00000147144	196.18	-0.389512	0.260286	-1.49648	0.134529	0.301341
ENSG00000068323	1786.73	-0.226734	0.09548	-2.37467	0.0175646	0.0743056
ENSG00000068400	1531.34	0.0912016	0.100581	0.906748	0.36454	0.56781
ENSG00000102057	170.224	0.684564	0.219661	3.11646	0.00183038	0.0136867
ENSG00000068308	3605.76	0.0302942	0.0801955	0.377755	0.705613	0.830684
ENSG00000102096	661.366	0.155604	0.11908	1.30672	0.191308	0.377399
ENSG00000102100	1144.8	-0.119956	0.137632	-0.87157	0.383443	0.584375
ENSG00000126768	2537.9	0.246129	0.121772	2.02123	0.0432562	0.14185
ENSG00000102103	1980.63	-0.168796	0.100476	-1.67997	0.0929633	0.23694
ENSG00000102109	558.546	0.163679	0.148379	1.10312	0.269977	0.471244
ENSG00000187682	3.20275	0.72311	1.33815	0.540382	0.588933	NA
ENSG00000094631	1842.24	0.176579	0.145128	1.21671	0.223714	0.417774
ENSG00000015285	31.5809	0.199666	0.452887	0.440873	0.659305	0.802432
ENSG00000231725	1.30375	0.849269	1.81878	0.466945	0.640539	NA
ENSG00000101940	1809.72	-0.0219454	0.113312	-0.193673	0.846432	0.915504
ENSG00000102317	11378.7	0.0432095	0.10408	0.415155	0.678028	0.814337
ENSG00000204620	13.3739	0.333872	0.633079	0.527378	0.597931	0.759448
ENSG00000147155	1510.57	0.0933303	0.105348	0.885924	0.375658	0.577366
ENSG00000102312	359.718	0.129394	0.152983	0.845808	0.39766	0.597486
ENSG00000068438	2259.97	-0.0263831	0.112176	-0.235193	0.814059	0.897239
ENSG00000017483	5.27118	-0.711465	1.11261	-0.639454	0.522528	NA
ENSG00000268009	2.03848	-1.46329	1.88	-0.778344	0.436366	NA
ENSG00000188459	1.60858	0.816682	1.92198	0.424916	0.670898	NA
ENSG00000267064	78.614	0.751523	0.275946	2.72345	0.00646048	0.0360876
ENSG00000126756	1622.73	0.13096	0.145526	0.89991	0.368168	0.570742
ENSG00000126767	2774.05	0.0304862	0.117047	0.260462	0.794508	0.886652
ENSG00000126759	38.3327	1.73485	0.492201	3.52467	0.000424005	0.0042692
ENSG00000102265	1.10906	0.997906	2.75161	0.362663	0.716857	NA
ENSG00000283743	5.16175	-0.668839	2.07993	-0.321568	0.74778	NA
ENSG00000235636	3.49945	-0.764335	1.25027	-0.611337	0.540977	NA
ENSG00000196741	118.87	-0.414123	0.264172	-1.56763	0.116968	0.275593
ENSG00000147124	707.171	0.033866	0.212736	0.159193	0.873517	0.932292
ENSG00000102225	6327.27	0.0707147	0.082013	0.862237	0.388557	0.58898
ENSG00000224975	23.5042	-1.88117	0.545802	-3.44661	0.000567674	0.00538966
ENSG00000130985	20879.6	0.12926	0.0762749	1.69466	0.0901396	0.232101
ENSG00000182872	5540.97	-0.160754	0.0936213	-1.71707	0.0859663	0.224995
ENSG00000130988	6.67795	-0.432343	0.89671	-0.482143	0.629704	0.782349
ENSG00000102221	1061.33	-0.105066	0.120486	-0.872024	0.383195	0.584143
ENSG00000204904	2.03466	-0.372687	1.38637	-0.268822	0.788066	NA
ENSG00000215284	1.16367	-0.670463	2.84352	-0.235786	0.813598	NA
ENSG00000213997	7.67101	0.844963	0.884221	0.955601	0.339274	0.543628
ENSG00000065923	2624.75	0.198148	0.0966107	2.05099	0.0402678	0.135
ENSG00000230844	276.975	-0.613236	0.194736	-3.14906	0.00163796	0.0125346
ENSG00000236751	6.72547	-1.60149	1.05647	-1.51588	0.129549	0.293054
ENSG00000231566	198.418	-1.08516	0.200831	-5.40333	6.54162e-08	2.46135e-06
ENSG00000269902	13.1959	-4.40359	1.06087	-4.15091	3.31151e-05	0.000533602
ENSG00000147113	5.05116	0.437523	0.938972	0.46596	0.641244	NA
ENSG00000147050	1851.15	-0.0808828	0.134549	-0.601141	0.547746	0.721197
ENSG00000069509	1827.52	-0.0795332	0.0994263	-0.799921	0.423757	0.622208
ENSG00000214019	2.20209	0.795248	1.42126	0.559538	0.575794	NA
ENSG00000189221	24.0186	0.837989	0.512421	1.63535	0.101975	0.252004
ENSG00000217624	13.3105	0.68288	0.601877	1.13459	0.256549	0.456378
ENSG00000147044	2047.1	0.185723	0.138152	1.34433	0.17884	0.361252
ENSG00000215301	30636.9	-0.498586	0.193876	-2.57167	0.0101208	0.0497797
ENSG00000223714	6.71999	0.816697	0.899723	0.907721	0.364026	0.567299
ENSG00000124486	41623.1	-0.296342	0.0961955	-3.08062	0.0020657	0.0150289
ENSG00000216866	27.2425	0.165109	0.474816	0.347732	0.728041	0.84427
ENSG00000180182	14368.6	-0.262404	0.0956108	-2.74451	0.00606022	0.0343125
ENSG00000182220	6388.74	0.28546	0.0938518	3.04161	0.0023532	0.0165993
ENSG00000183337	952.956	-0.180813	0.25471	-0.709878	0.47778	0.66609
ENSG00000228232	1.38824	-0.557033	1.88346	-0.29575	0.767421	NA
ENSG00000165175	1238.52	-1.30073	0.266442	-4.88184	1.05103e-06	2.85871e-05
ENSG00000287729	3.86441	1.5803	1.25143	1.26279	0.206665	NA
ENSG00000156298	6.36563	0.295018	0.929882	0.317264	0.751043	0.858457
ENSG00000156313	167.756	-0.422926	0.215223	-1.96506	0.0494069	0.155528
ENSG00000101955	59.99	0.0140225	0.316463	0.0443101	0.964657	0.981603
ENSG00000165169	2329.85	0.152108	0.121449	1.25244	0.21041	0.40158
ENSG00000147036	5.07491	0.373705	1.08215	0.345335	0.729843	NA
ENSG00000223723	7.95112	0.460907	0.804413	0.572973	0.566663	0.735844
ENSG00000198947	109.717	-0.171171	0.257277	-0.665316	0.505849	0.688085
ENSG00000157625	1545.83	-0.178005	0.100279	-1.77509	0.075883	0.207288
ENSG00000242021	11.1419	-0.257532	0.714008	-0.360685	0.718335	0.838217
ENSG00000228519	17.7032	0.493109	0.529218	0.931769	0.351456	0.555753
ENSG00000004848	10.6085	-0.511553	0.710686	-0.719802	0.471647	0.66157
ENSG00000232472	400.505	0.295439	0.208993	1.41363	0.15747	0.333059
ENSG00000101868	3297.32	0.163485	0.10474	1.56086	0.118556	0.278049
ENSG00000225071	17.1217	-0.0208669	0.524186	-0.0398081	0.968246	0.983232
ENSG00000005889	2922.63	-0.844757	0.20629	-4.09499	4.2219e-05	0.000647794
ENSG00000174010	2666.24	0.414102	0.157725	2.62547	0.00865298	0.0445926
ENSG00000238103	1123.32	0.112523	0.204481	0.550284	0.582125	0.74796
ENSG00000184831	1518.54	0.234507	0.126115	1.85946	0.0629619	0.182685
ENSG00000130066	398.36	0.649401	0.324923	1.99863	0.0456485	0.14719
ENSG00000233785	1.69356	0.553801	2.08729	0.26532	0.790763	NA
ENSG00000123130	1592.49	-0.0101294	0.0942024	-0.107528	0.91437	0.953597
ENSG00000123131	6794.75	0.21062	0.136033	1.5483	0.121549	0.281929
ENSG00000174028	67.5941	2.06063	1.21271	1.6992	0.0892819	0.230867
ENSG00000102174	6.89139	1.20572	1.07021	1.12662	0.259902	0.460463
ENSG00000230797	280.698	-0.179249	0.185265	-0.967524	0.333282	0.537415
ENSG00000091482	130.691	-0.0247045	0.229748	-0.107529	0.91437	0.953597
ENSG00000149970	56.8173	-0.111144	0.338011	-0.328818	0.742293	0.853765
ENSG00000177189	1526.02	-0.158506	0.100084	-1.58374	0.113254	0.26962
ENSG00000173674	17934.2	0.0900731	0.0782366	1.15129	0.249612	0.448176
ENSG00000184368	271.625	0.429139	0.207734	2.06581	0.0388461	0.131438
ENSG00000173681	459.984	0.0672144	0.146414	0.459071	0.646183	0.793853
ENSG00000147010	1249.49	0.250826	0.115551	2.17069	0.0299549	0.108989
ENSG00000180815	467.681	0.135979	0.134192	1.01332	0.310909	0.515086
ENSG00000131828	3966.35	0.0620285	0.0975114	0.636115	0.524701	0.703067
ENSG00000044446	1643.04	0.217298	0.0929645	2.33743	0.0194167	0.080032
ENSG00000224224	3.47579	-0.735282	1.09477	-0.671631	0.501819	NA
ENSG00000008086	38.4021	0.613038	0.385454	1.59043	0.111738	0.267403
ENSG00000102098	549.694	-0.164066	0.160021	-1.02528	0.305232	0.50985
ENSG00000131831	9.28488	-0.532919	0.777553	-0.68538	0.493104	0.67719
ENSG00000047634	191.385	-0.0257057	0.21751	-0.118182	0.905924	0.949767
ENSG00000169891	15.1526	-0.244353	0.57596	-0.424253	0.671381	0.810122
ENSG00000102054	11627.2	0.147769	0.0778937	1.89706	0.0578196	0.17232
ENSG00000086712	4769.65	-0.420426	0.112842	-3.72579	0.000194701	0.00233399
ENSG00000047230	1959.57	-0.00559605	0.102221	-0.0547447	0.956342	0.977816
ENSG00000126010	9.10061	-0.496953	0.75578	-0.657537	0.510836	0.691835
ENSG00000169239	161.237	-0.684449	0.250812	-2.72894	0.00635389	0.0356183
ENSG00000087842	1.65227	0.870143	1.77716	0.489625	0.624399	NA
ENSG00000165195	536.721	-0.371849	0.188342	-1.97433	0.0483446	0.153444
ENSG00000231066	17.5718	0.261229	0.515393	0.506854	0.612258	0.769909
ENSG00000101958	1.3464	-1.44367	2.21077	-0.653018	0.513745	NA
ENSG00000233247	7.14625	-0.0475331	0.812997	-0.0584665	0.953377	0.975929
ENSG00000046651	2874.87	-0.505804	0.107283	-4.71468	2.4209e-06	5.7852e-05
ENSG00000196459	1526.59	-0.307992	0.123358	-2.49673	0.0125345	0.0581902
ENSG00000123595	2752.71	-0.757253	0.240321	-3.15101	0.00162706	0.0124983
ENSG00000226985	120.243	2.52022	0.460214	5.4762	4.34559e-08	1.74061e-06
ENSG00000235592	1.7339	1.27894	2.13812	0.598163	0.549731	NA
ENSG00000261030	201.652	-0.382894	0.217196	-1.7629	0.0779179	0.210884
ENSG00000101916	17.988	0.374546	0.772263	0.484998	0.627678	0.780865
ENSG00000101911	9561.04	-0.0143173	0.0771143	-0.185664	0.852708	0.919248
ENSG00000004961	3991.21	-0.348426	0.0935343	-3.72511	0.000195228	0.00233724
ENSG00000101871	33358.1	-0.567887	0.10456	-5.43123	5.59682e-08	2.17422e-06
ENSG00000073464	247.581	0.00970338	0.164956	0.0588241	0.953092	0.975911
ENSG00000146950	173.073	-0.178348	0.278558	-0.640254	0.522007	0.70095
ENSG00000101850	1.13792	1.76224	2.25975	0.779838	0.435486	NA
ENSG00000101849	3488.79	-0.253957	0.102783	-2.4708	0.0134813	0.0613561
ENSG00000285679	18.8357	-0.305826	0.574446	-0.532384	0.59446	0.757086
ENSG00000006757	934.896	0.252842	0.121017	2.08932	0.0366788	0.12637
ENSG00000182583	2.57881	-0.0399807	1.43827	-0.0277978	0.977823	NA
ENSG00000130021	4000.26	0.125233	0.120771	1.03694	0.299763	0.504038
ENSG00000146938	253.786	-0.210493	0.180687	-1.16496	0.244035	0.442369
ENSG00000286431	5.50445	1.74756	1.19078	1.46758	0.142219	NA
ENSG00000183943	2227.33	-0.0633992	0.138242	-0.458609	0.646515	0.793885
ENSG00000124343	13.8872	3.13985	0.917396	3.42256	0.000620333	0.00579939
ENSG00000002586	3731.34	0.122575	0.0899427	1.36281	0.172942	0.353671
ENSG00000223773	228.028	0.0191734	0.175578	0.109202	0.913042	0.95306
ENSG00000214717	1317.75	-0.0858823	0.122958	-0.69847	0.484883	0.671492
ENSG00000169084	558.087	-0.177397	0.12765	-1.38972	0.164615	0.342456
ENSG00000197976	1932.61	-0.183859	0.173231	-1.06135	0.288531	0.491628
ENSG00000236017	65.8605	-0.0608089	0.345685	-0.175908	0.860366	0.923316
ENSG00000236871	8.4582	0.220987	0.77869	0.283793	0.776569	0.875491
ENSG00000169100	16229.4	0.101512	0.112298	0.903948	0.366023	0.568909
ENSG00000185291	25.8207	0.535068	0.4723	1.1329	0.257256	0.45728
ENSG00000198223	3.10131	1.50192	1.49474	1.0048	0.314993	NA
ENSG00000167393	553.754	-0.212081	0.17735	-1.19583	0.231763	0.427592
ENSG00000226179	9.79126	-0.599069	0.740262	-0.809265	0.418363	0.617292
ENSG00000178605	1763.57	-0.0274246	0.135617	-0.202221	0.839744	0.911828
ENSG00000182378	5414.08	-0.342006	0.126119	-2.71176	0.00669265	0.0369745
ENSG00000278384	226.556	0.91503	0.172388	5.30797	1.10851e-07	3.94773e-06
ENSG00000198727	379563	0.328685	0.151618	2.16785	0.03017	0.109576
ENSG00000198695	9628.71	0.358659	0.161767	2.21714	0.0266138	0.100426
ENSG00000212907	55518.4	0.283394	0.158143	1.79201	0.0731318	0.202584
ENSG00000198938	389955	0.290983	0.161872	1.79761	0.0722388	0.201085
ENSG00000228253	39882.9	0.231841	0.154865	1.49705	0.134381	0.301123
ENSG00000198712	310701	0.249285	0.164283	1.51741	0.129163	0.292579
ENSG00000126733	4.41916	1.29611	1.10263	1.17547	0.239807	NA
ENSG00000198763	327570	0.239255	0.460141	0.519961	0.603091	0.763192
ENSG00000198888	205444	0.21251	0.433042	0.490737	0.623613	0.777922
ENSG00000210082	870353	0.293433	0.940397	0.312031	0.755017	0.860619
ENSG00000159247	59.5978	-0.466956	0.395694	-1.1801	0.237962	0.435211
ENSG00000148408	66.4556	0.499014	0.345761	1.44323	0.148955	0.321648
ENSG00000181090	2959.15	-0.0627149	0.0865315	-0.724764	0.468597	0.659771
ENSG00000165724	1518.31	-0.623929	0.13954	-4.47133	7.77331e-06	0.000154328
ENSG00000148399	1075.48	-0.496264	0.10988	-4.51644	6.28888e-06	0.000130519
ENSG00000182154	2531.06	0.106229	0.140921	0.753816	0.45096	0.645983
ENSG00000165802	1502.03	0.0668565	0.115642	0.578136	0.563172	0.733101
ENSG00000188833	55.5336	0.0891451	0.331777	0.26869	0.788168	0.882735
ENSG00000188747	53.8455	0.54011	0.346096	1.56058	0.118623	0.278063
ENSG00000187609	168.079	0.110415	0.229325	0.481476	0.630178	0.782751
ENSG00000198435	114.716	-0.0642205	0.246861	-0.260148	0.794749	0.886768
ENSG00000198113	31.9581	-0.392655	0.441069	-0.890236	0.373339	0.575541
ENSG00000188986	2305.18	0.0881489	0.10437	0.844581	0.398345	0.59815
ENSG00000188163	5.94449	0.494414	0.872791	0.566475	0.571071	NA
ENSG00000188229	18238.7	0.127406	0.0786817	1.61926	0.105392	0.257667
ENSG00000197191	20.4897	-0.0387071	0.571821	-0.067691	0.946032	0.972161
ENSG00000212864	32.5521	0.351885	0.393518	0.894205	0.371212	0.573499
ENSG00000284976	542.404	0.0758764	0.145335	0.522079	0.601616	0.762071
ENSG00000197620	439.314	-0.521367	0.196166	-2.65779	0.00786554	0.0415763
ENSG00000188566	589.784	0.150279	0.126294	1.18991	0.234081	0.430466
ENSG00000187713	1684.93	-0.181469	0.0919169	-1.97427	0.0483511	0.153444
ENSG00000176058	633.45	0.0500979	0.154221	0.324845	0.745298	0.85594
ENSG00000176248	1766.18	0.0902534	0.09768	0.923971	0.355501	0.559733
ENSG00000176884	4.85538	1.45458	1.05131	1.38359	0.166485	NA
ENSG00000177239	2583.69	0.293216	0.0948907	3.09004	0.00200129	0.0146593
ENSG00000197355	269.895	-0.085811	0.198339	-0.432648	0.665271	0.806689
ENSG00000186193	2005.26	-0.382168	0.118406	-3.2276	0.00124835	0.0101425
ENSG00000279073	10.8112	0.499168	0.658498	0.75804	0.448427	0.64375
ENSG00000180549	3.54788	1.54586	1.44175	1.07221	0.283628	NA
ENSG00000107331	2464.01	0.0618226	0.108931	0.567539	0.570348	0.739101
ENSG00000169583	4.76305	0.51496	0.973951	0.528733	0.596991	NA
ENSG00000148362	1274.37	-0.0600694	0.118518	-0.506838	0.612268	0.769909
ENSG00000213590	2.43025	0.265271	1.3437	0.197418	0.8435	NA
ENSG00000127191	488.695	-0.498004	0.253762	-1.96248	0.0497064	0.156118
ENSG00000107223	5367.13	0.128645	0.0898833	1.43124	0.152361	0.325928
ENSG00000177943	241.325	0.0598712	0.170688	0.350763	0.725766	0.842806
ENSG00000196642	5855.86	0.0169625	0.103596	0.163737	0.869938	0.930044
ENSG00000273066	142.589	0.0919116	0.214264	0.428965	0.667949	0.80833
ENSG00000213213	15.0009	2.18849	0.73455	2.97935	0.00288857	0.0195545
ENSG00000272896	15.9427	1.18137	0.559872	2.11008	0.0348513	0.12184
ENSG00000244187	1023.43	0.127009	0.158463	0.801504	0.42284	0.621394
ENSG00000187922	0.99432	2.1539	2.92856	0.73548	0.462047	NA
ENSG00000165716	1225.77	0.154637	0.136541	1.13253	0.257412	0.457382
ENSG00000169692	1065.88	0.137077	0.113556	1.20713	0.227381	0.42196
ENSG00000148400	632.545	-0.348665	0.164586	-2.11843	0.0341386	0.120091
ENSG00000196366	20.1209	-0.424816	0.487942	-0.870629	0.383957	0.584866
ENSG00000148396	4447.73	-0.267367	0.0982258	-2.72196	0.00648961	0.0361951
ENSG00000165689	2163.1	-0.245192	0.0888266	-2.76035	0.00577401	0.0330498
ENSG00000165684	498.39	-0.303365	0.180418	-1.68145	0.0926747	0.23652
ENSG00000160360	1330.21	0.163629	0.135466	1.2079	0.227086	0.421541
ENSG00000262075	12.1812	0.419117	0.659172	0.635824	0.524891	0.703172
ENSG00000165661	1732.1	0.311709	0.121291	2.56992	0.0101721	0.0499597
ENSG00000275329	28.5488	1.06472	0.462469	2.30225	0.0213211	0.0857591
ENSG00000238227	1517.35	-0.414315	0.119823	-3.45773	0.000544754	0.00520989
ENSG00000148411	2723.95	-0.425231	0.169373	-2.51062	0.0120519	0.0565232
ENSG00000107147	3.23299	0.138277	1.26991	0.108887	0.913292	NA
ENSG00000158427	92.8443	-0.624821	0.254502	-2.45507	0.0140857	0.0633753
ENSG00000122140	2245.83	-0.344252	0.0936902	-3.67436	0.000238443	0.00272453
ENSG00000160345	401.627	0.308302	0.134326	2.29517	0.0217232	0.0869925
ENSG00000225361	89.6638	0.75639	0.312502	2.42043	0.0155022	0.0679275
ENSG00000130558	2184.53	0.190452	0.106453	1.78907	0.073604	0.203615
ENSG00000130635	50.0339	0.349572	0.331591	1.05423	0.291779	0.495069
ENSG00000273473	5.05984	-0.668217	1.06714	-0.626176	0.531199	NA
ENSG00000196363	3501.76	-0.400333	0.104327	-3.8373	0.000124396	0.00162415
ENSG00000273249	3.34091	1.89905	1.38227	1.37387	0.169484	NA
ENSG00000235106	770.688	-0.149527	0.140902	-1.06121	0.288593	0.491644
ENSG00000123453	1.77119	1.93476	1.98565	0.97437	0.329873	NA
ENSG00000160326	353.312	-0.155959	0.140612	-1.10915	0.267367	0.46861
ENSG00000160325	504.533	0.00135504	0.141778	0.00955742	0.992374	0.995538
ENSG00000148296	2099.5	-0.840251	0.151433	-5.54865	2.87884e-08	1.18687e-06
ENSG00000160271	1066.45	-0.568197	0.172823	-3.28774	0.00100994	0.00857065
ENSG00000170835	61.8897	1.27296	0.31811	4.00163	6.29084e-05	0.000903876
ENSG00000148308	2562.49	-0.078094	0.0955767	-0.817082	0.413882	0.613201
ENSG00000196205	7420.03	0.153459	0.122264	1.25514	0.209427	0.400413
ENSG00000165699	1618.33	-0.132619	0.110381	-1.20146	0.229572	0.424878
ENSG00000125484	3566.91	-0.413449	0.116678	-3.5435	0.000394846	0.00404218
ENSG00000125485	1140.05	-0.423783	0.126462	-3.35107	0.000804999	0.00712549
ENSG00000125482	1396.58	-0.215065	0.159866	-1.34528	0.178534	0.360834
ENSG00000107290	3413.93	-0.264231	0.105999	-2.49276	0.0126755	0.0586364
ENSG00000160563	1183.07	0.112026	0.118108	0.948511	0.342869	0.547225
ENSG00000107263	3451.34	-0.0233381	0.0883937	-0.264025	0.791761	0.88481
ENSG00000130717	1725.34	0.158518	0.11289	1.40418	0.160265	0.336929
ENSG00000130714	1638.11	0.234011	0.100689	2.32409	0.0201206	0.0822162
ENSG00000176868	11.3184	0.394745	0.752183	0.524799	0.599723	0.760523
ENSG00000130723	11436.7	-0.103444	0.147301	-0.702263	0.482515	0.669632
ENSG00000126882	371.445	0.205795	0.212187	0.969875	0.332109	0.536213
ENSG00000236658	2.2325	-0.484336	1.68452	-0.287522	0.773713	NA
ENSG00000130711	16.1239	-0.836949	0.656003	-1.27583	0.202016	0.391602
ENSG00000130707	1.08148	1.61436	3.43479	0.470002	0.638354	NA
ENSG00000148357	49.8946	0.792117	0.788882	1.0041	0.31533	0.519368
ENSG00000270755	4.64321	2.17087	1.11284	1.95074	0.0510876	NA
ENSG00000187239	5104.92	-0.288273	0.0815219	-3.53615	0.000406011	0.00412835
ENSG00000136827	2776.69	-0.017595	0.0828225	-0.212442	0.831762	0.908138
ENSG00000136816	1384.97	0.100308	0.0976302	1.02743	0.304217	0.508881
ENSG00000148344	16.1751	0.506272	0.576835	0.877672	0.380122	0.58136
ENSG00000167157	38.5015	-0.267745	0.407677	-0.656756	0.511338	0.692209
ENSG00000148335	1233.5	-0.238466	0.116714	-2.04316	0.041037	0.136604
ENSG00000204055	4.07168	0.430758	1.15053	0.374399	0.708108	NA
ENSG00000095321	1202.98	0.0755459	0.10965	0.688976	0.490838	0.675447
ENSG00000287234	10.0289	1.4464	0.81698	1.77042	0.0766569	0.208621
ENSG00000148343	1012.92	-0.123454	0.160565	-0.768875	0.441968	0.638685
ENSG00000148341	2629.32	0.129567	0.0943626	1.37308	0.169728	0.349637
ENSG00000267834	1.64134	0.192691	1.48256	0.129972	0.896589	NA
ENSG00000095319	5146.45	0.228711	0.0957782	2.38792	0.0169441	0.0723326
ENSG00000175283	1121.92	-0.0341068	0.131121	-0.260118	0.794773	0.886768
ENSG00000175287	579.784	0.384487	0.13878	2.77048	0.00559743	0.0323425
ENSG00000136802	3725.18	0.0105305	0.0918728	0.11462	0.908746	0.951189
ENSG00000198917	1510.76	-0.0979725	0.131432	-0.745426	0.456014	0.650155
ENSG00000167136	1193.02	0.165608	0.105851	1.56455	0.117689	0.276564
ENSG00000107021	1104.07	0.177303	0.11034	1.60687	0.108083	0.261977
ENSG00000223478	239.398	0.452369	0.173028	2.61443	0.00893763	0.0455846
ENSG00000160447	1115.41	0.194888	0.0991404	1.96578	0.0493238	0.155375
ENSG00000119335	42902.2	0.0348719	0.0735715	0.473986	0.63551	0.786926
ENSG00000234705	9.88483	-0.287923	0.679329	-0.423835	0.671687	0.810229
ENSG00000119333	1889.32	0.225203	0.102393	2.19939	0.02785	0.103574
ENSG00000197694	11407.3	0.293342	0.0950326	3.08675	0.00202355	0.0147751
ENSG00000228510	5.03012	0.881856	1.03641	0.850872	0.39484	NA
ENSG00000273186	11.2	0.246853	0.687852	0.358875	0.719688	0.838987
ENSG00000223551	482.838	0.136	0.231214	0.5882	0.556398	0.727958
ENSG00000167114	1392.55	-0.128896	0.131615	-0.979347	0.327409	0.531408
ENSG00000167113	702.088	-0.31553	0.110672	-2.85103	0.00435784	0.0266828
ENSG00000272696	10.859	0.946441	0.94676	0.999663	0.317474	0.521666
ENSG00000167110	2270.15	-0.519897	0.0832695	-6.24355	4.27747e-10	2.69997e-08
ENSG00000106976	161.248	0.0117239	0.204765	0.0572556	0.954342	0.976589
ENSG00000148337	3301.43	0.125773	0.0922029	1.36409	0.172539	0.353162
ENSG00000171159	1541.57	0.32088	0.128648	2.49425	0.0126223	0.0584693
ENSG00000148334	2421.86	0.00401247	0.140543	0.0285498	0.977224	0.988729
ENSG00000234771	366.748	0.165613	0.191557	0.864562	0.387279	0.588018
ENSG00000148339	1223.31	-0.822074	0.200637	-4.09733	4.17941e-05	0.000642352
ENSG00000171169	229.319	-0.724188	0.219072	-3.30571	0.000947368	0.00817008
ENSG00000167106	708.552	-0.116881	0.157804	-0.740674	0.458891	0.652022
ENSG00000136908	1340.48	-0.101097	0.10533	-0.959807	0.337152	0.541544
ENSG00000160408	1466.47	-0.00544944	0.114083	-0.0477671	0.961902	0.980379
ENSG00000136877	2068.9	0.0951697	0.130337	0.730181	0.46528	0.657273
ENSG00000136807	2142.21	-0.307799	0.159466	-1.93019	0.0535837	0.163915
ENSG00000095370	147.453	-1.19237	0.333942	-3.57061	0.000356156	0.00370844
ENSG00000160404	357.595	0.322922	0.166733	1.93676	0.0527742	0.162195
ENSG00000160401	15.2749	0.904939	0.83924	1.07828	0.280907	0.482846
ENSG00000279571	8.84774	0.456934	0.758625	0.602319	0.546962	0.720505
ENSG00000136854	2574.61	0.0428998	0.0896974	0.478273	0.632456	0.78441
ENSG00000136830	2143.66	-0.0879477	0.126057	-0.69768	0.485378	0.671779
ENSG00000148356	522.478	-0.173144	0.23758	-0.728783	0.466134	0.658023
ENSG00000197958	34047.7	0.199502	0.118128	1.68887	0.091244	0.23422
ENSG00000136856	288.065	-0.257953	0.201508	-1.28011	0.200505	0.389168
ENSG00000271833	4.95562	-0.376917	1.11964	-0.336642	0.736387	NA
ENSG00000136828	413.2	0.187031	0.223618	0.836386	0.402938	0.602449
ENSG00000224842	16.6568	0.16923	0.54461	0.310737	0.756001	0.861198
ENSG00000167081	1238.9	0.104054	0.112076	0.928425	0.353187	0.557591
ENSG00000214761	1.12107	0.610976	2.84988	0.214387	0.830245	NA
ENSG00000119487	3957.25	0.223051	0.148324	1.50381	0.132631	0.298221
ENSG00000165219	3716.54	-0.0266905	0.0891811	-0.299284	0.764723	0.867625
ENSG00000044574	29298.1	-0.121224	0.0996502	-1.21649	0.223798	0.417852
ENSG00000136933	2224	-0.0380412	0.151028	-0.251882	0.801132	0.890219
ENSG00000101945	881.469	-0.872275	0.165167	-5.28117	1.28365e-07	4.49276e-06
ENSG00000119414	4283.72	-0.0950708	0.0847843	-1.12133	0.262149	0.462869
ENSG00000173611	671.271	0.103725	0.12782	0.811492	0.417083	0.616349
ENSG00000136950	2353.19	-0.14201	0.0871431	-1.62962	0.103182	0.254036
ENSG00000185585	49.1193	0.687649	0.360905	1.90535	0.0567349	0.170028
ENSG00000224020	4.97003	-0.725715	0.976812	-0.742942	0.457517	NA
ENSG00000136931	16.3279	1.69988	0.897156	1.89475	0.0581259	0.172951
ENSG00000136930	8173.44	0.172392	0.0952568	1.80977	0.0703322	0.197096
ENSG00000119408	389.985	-0.107092	0.148553	-0.720903	0.470969	0.660924
ENSG00000106689	929.377	-0.25559	0.135987	-1.87951	0.0601745	0.177175
ENSG00000119522	1049.27	0.360066	0.184605	1.95047	0.0511205	0.158792
ENSG00000148204	6.53952	-0.816628	0.862994	-0.946273	0.34401	0.548145
ENSG00000165209	2893.29	0.102813	0.0917473	1.12062	0.262451	0.463051
ENSG00000236901	240.996	0.169753	0.162198	1.04658	0.295292	0.499073
ENSG00000011454	3631.94	0.161142	0.0897705	1.79505	0.0726462	0.201758
ENSG00000257529	31.8098	0.996744	0.417642	2.3866	0.0170049	0.0725243
ENSG00000286718	2.41584	2.24502	1.76355	1.27301	0.203013	NA
ENSG00000171448	832.193	-1.25313	0.241047	-5.19872	2.0067e-07	6.64243e-06
ENSG00000186130	994.354	0.224995	0.144986	1.55184	0.120701	0.280778
ENSG00000148187	1571.61	-0.0404923	0.105746	-0.382918	0.70178	0.828504
ENSG00000175764	73.9356	-0.923059	0.393273	-2.34712	0.0189192	0.0785295
ENSG00000136848	1189.03	-0.153322	0.199572	-0.768256	0.442335	0.638913
ENSG00000204136	2.15276	-0.657073	1.51536	-0.43361	0.664572	NA
ENSG00000227355	3.24419	1.45177	1.44109	1.00741	0.313739	NA
ENSG00000119396	5449.9	-0.227055	0.0816858	-2.77961	0.00544247	0.0317228
ENSG00000056558	72.6402	0.688765	0.343503	2.00512	0.04495	0.145565
ENSG00000214827	133.892	0.545725	0.237055	2.3021	0.0213297	0.0857731
ENSG00000119403	1324.43	-0.226877	0.104838	-2.16406	0.0304595	0.110427
ENSG00000226752	646.686	0.0308535	0.133277	0.231499	0.816927	0.898667
ENSG00000095261	3727.1	0.011578	0.0949653	0.121918	0.902964	0.948597
ENSG00000214654	121.088	-0.467834	0.272337	-1.71785	0.0858239	0.224815
ENSG00000119402	2716.34	-0.0673781	0.090295	-0.7462	0.455547	0.649798
ENSG00000106780	523.802	-0.172669	0.130159	-1.3266	0.184641	0.368778
ENSG00000078725	11.1787	-0.625773	0.784551	-0.797619	0.425091	0.623601
ENSG00000136869	6.76655	-1.32803	0.901155	-1.47369	0.140564	0.309705
ENSG00000119401	981.882	-0.882093	0.293878	-3.00156	0.00268598	0.018469
ENSG00000148219	497.806	0.00179802	0.124951	0.0143898	0.988519	0.993651
ENSG00000244757	1.18326	1.58654	3.32731	0.476822	0.633489	NA
ENSG00000228714	1.54759	-0.196283	2.08958	-0.0939344	0.925161	NA
ENSG00000041982	97.257	0.124209	0.286859	0.432996	0.665018	0.806543
ENSG00000157693	768.832	-0.449595	0.17561	-2.56019	0.0104616	0.0509985
ENSG00000136888	6123.32	0.116272	0.0925851	1.25584	0.209174	0.400186
ENSG00000095397	215.259	-0.009562	0.215655	-0.0443393	0.964634	0.981603
ENSG00000106948	69.5159	-0.780847	0.3085	-2.53111	0.0113703	0.0543146
ENSG00000196739	87.1065	-0.108564	0.265947	-0.408217	0.683115	0.817496
ENSG00000157657	224.749	-0.142341	0.283184	-0.502647	0.615213	0.771845
ENSG00000138835	7.22033	1.43911	0.989859	1.45385	0.145988	0.317414
ENSG00000148229	4292.25	-0.0674669	0.101826	-0.662574	0.507604	0.689396
ENSG00000119431	479.987	-0.130208	0.178893	-0.727855	0.466702	0.658494
ENSG00000119411	3.51237	-0.544	1.22081	-0.445607	0.655881	NA
ENSG00000148225	59.2485	0.930141	0.302607	3.07376	0.00211379	0.0152695
ENSG00000136875	3291.28	-0.0110326	0.0843685	-0.130767	0.89596	0.94443
ENSG00000176386	1316.35	0.139014	0.120032	1.15814	0.246806	0.445287
ENSG00000228623	215.884	-0.271229	0.175103	-1.54897	0.12139	0.281866
ENSG00000148158	952.316	-0.0927333	0.109505	-0.846842	0.397083	0.597031
ENSG00000226609	8.73397	1.37406	0.847925	1.6205	0.105126	0.257229
ENSG00000148153	2454.99	-0.145123	0.0886707	-1.63665	0.101704	0.251477
ENSG00000230185	23.8033	0.898351	0.539914	1.66388	0.0961366	0.242327
ENSG00000119314	3829.84	-0.124882	0.0799896	-1.56123	0.118469	0.277988
ENSG00000106868	7.95234	0.564389	1.47966	0.381431	0.702883	0.82896
ENSG00000242616	4378.19	0.264254	0.117507	2.24883	0.0245231	0.0947638
ENSG00000136813	6226.3	-0.0271725	0.0894196	-0.303876	0.761222	0.865476
ENSG00000136810	10727.6	0.207677	0.144287	1.43933	0.150056	0.323303
ENSG00000095203	517.158	-0.476694	0.138815	-3.43403	0.000594675	0.00558684
ENSG00000260230	3.78462	2.98371	1.4033	2.12621	0.0334857	NA
ENSG00000119328	616.346	-0.79748	0.134045	-5.94934	2.69229e-09	1.43263e-07
ENSG00000172534	7317.89	-0.416098	0.095898	-4.33896	1.43155e-05	0.000261262
ENSG00000287233	1.42658	0.735475	3.45798	0.212689	0.831569	NA
ENSG00000119318	10473.4	-0.0498643	0.0817703	-0.609809	0.541988	0.717049
ENSG00000148143	8.906	0.0846322	0.820964	0.103089	0.917893	0.95542
ENSG00000234323	6.74343	0.740984	0.813812	0.910511	0.362553	0.56595
ENSG00000186051	7.46058	2.21838	1.07928	2.05542	0.0398381	0.134002
ENSG00000106692	2129.62	-0.179036	0.150421	-1.19024	0.233953	0.430317
ENSG00000229419	8.34615	0.0828853	0.830562	0.0997942	0.920508	0.956822
ENSG00000106701	254.305	-0.23374	0.29354	-0.796278	0.42587	0.624373
ENSG00000070214	2647.45	0.240811	0.0871765	2.76234	0.00573882	0.0328998
ENSG00000230013	1.95276	1.98175	1.66893	1.18744	0.235054	NA
ENSG00000165028	49.3074	0.312864	0.377428	0.828938	0.407139	0.606353
ENSG00000136824	8035.22	0.00118824	0.104424	0.011379	0.990921	0.995111
ENSG00000136881	80.4648	1.83775	0.478763	3.83853	0.000123773	0.00161834
ENSG00000227411	1.21564	1.87944	2.69545	0.697263	0.485638	NA
ENSG00000148123	8.53112	-0.922364	0.907646	-1.01622	0.309527	0.513729
ENSG00000170681	254.672	0.132524	0.191752	0.691126	0.489487	0.674224
ENSG00000241697	542.241	0.19047	0.164693	1.15651	0.247471	0.44588
ENSG00000251349	529.078	0.124688	0.131317	0.949519	0.342357	0.546797
ENSG00000066697	1277.57	-0.190419	0.0943433	-2.01837	0.0435532	0.142568
ENSG00000136891	2389.68	-0.437402	0.129975	-3.36528	0.000764661	0.00682834
ENSG00000231697	1.69795	-2.80605	2.20367	-1.27335	0.202894	NA
ENSG00000234709	14.3676	0.255435	0.655447	0.389711	0.69675	0.825467
ENSG00000023318	3296.5	0.105384	0.102256	1.03059	0.302735	0.507331
ENSG00000255145	17.3884	0.505476	0.531516	0.951009	0.3416	0.545778
ENSG00000106799	2786.38	0.146138	0.0825937	1.76935	0.0768349	0.208963
ENSG00000119514	373.981	0.583581	0.158219	3.68843	0.000225643	0.00260657
ENSG00000165138	1485.31	0.182537	0.158668	1.15044	0.249964	0.44866
ENSG00000106789	42.3221	0.253398	0.361547	0.700872	0.483383	0.670191
ENSG00000106785	1174.09	-0.0434757	0.109891	-0.395625	0.692381	0.822883
ENSG00000095380	2369.11	0.230633	0.121693	1.8952	0.0580654	0.172849
ENSG00000136938	12785.6	-0.0970467	0.114555	-0.847165	0.396903	0.597031
ENSG00000287070	5.42385	-0.963587	0.959335	-1.00443	0.315171	NA
ENSG00000136937	7283.43	0.0857517	0.111939	0.76606	0.443641	0.639991
ENSG00000136925	641.796	-0.61325	0.149094	-4.11319	3.90228e-05	0.000608776
ENSG00000136842	90.2903	0.343169	0.359538	0.954473	0.339844	0.544113
ENSG00000196116	693.769	-0.084222	0.131116	-0.642346	0.520649	0.699744
ENSG00000203279	177.836	-0.185655	0.210667	-0.881271	0.378171	0.579816
ENSG00000188801	19.9176	-0.0442362	0.730369	-0.0605669	0.951704	0.974923
ENSG00000277103	6.73406	-0.344918	0.959337	-0.359538	0.719193	0.83863
ENSG00000196597	254.924	-0.443941	0.206789	-2.14682	0.0318073	0.114241
ENSG00000158122	542.881	-0.278744	0.160556	-1.73612	0.0825433	0.219297
ENSG00000238251	19.3719	0.168804	0.521477	0.323704	0.746162	0.856427
ENSG00000165244	1330.72	-0.118255	0.169192	-0.698939	0.48459	0.671239
ENSG00000130958	937.713	0.0401491	0.157335	0.255182	0.798583	0.88896
ENSG00000285269	7.74882	0.590742	1.30463	0.452803	0.65069	0.796594
ENSG00000275465	2.76619	1.79306	3.17461	0.564812	0.572202	NA
ENSG00000182150	1904.85	-0.457433	0.126433	-3.618	0.000296888	0.00320268
ENSG00000271155	37.08	1.45236	0.468613	3.09927	0.00193996	0.0143074
ENSG00000158169	1793.03	0.0437731	0.132931	0.329293	0.741934	0.853406
ENSG00000231806	343.073	0.0546608	0.18804	0.290687	0.771291	0.872103
ENSG00000148110	5494.11	-0.0274501	0.10335	-0.265604	0.790544	0.884098
ENSG00000232063	7.75394	0.765262	0.914513	0.836797	0.402707	0.602201
ENSG00000175787	176.218	0.00918568	0.23727	0.038714	0.969118	0.983627
ENSG00000269929	298.659	-0.496017	0.242693	-2.0438	0.0409734	0.136541
ENSG00000286834	362.844	0.276719	0.225121	1.2292	0.218996	0.411785
ENSG00000227666	1.37928	-0.65942	2.02956	-0.324907	0.745251	NA
ENSG00000158079	303.065	0.128529	0.161956	0.793606	0.427425	0.62542
ENSG00000235601	7.76473	-0.0465342	1.10166	-0.0422399	0.966307	0.982324
ENSG00000197724	1845.87	-0.0131582	0.0992397	-0.13259	0.894518	0.943945
ENSG00000048828	8526.53	0.182887	0.0933547	1.95906	0.0501059	0.156942
ENSG00000165238	387.398	0.14865	0.183767	0.808906	0.418569	0.617432
ENSG00000131669	1056.52	-0.130182	0.0969411	-1.34289	0.179306	0.361555
ENSG00000226668	5.67899	3.44662	1.41922	2.42853	0.0151601	NA
ENSG00000127081	394.891	-1.01338	0.224945	-4.50501	6.63713e-06	0.000136203
ENSG00000226721	28.895	0.771484	0.453738	1.70028	0.0890777	0.230567
ENSG00000288271	133.332	0.269693	0.206949	1.30319	0.192511	0.378876
ENSG00000288062	277.912	-0.0104108	0.169151	-0.0615475	0.950923	0.974616
ENSG00000127080	782.098	-0.823774	0.247807	-3.32426	0.000886533	0.0077313
ENSG00000285650	12.3727	1.89089	0.782042	2.41788	0.015611	0.0682656
ENSG00000106823	4.11305	1.91126	1.58225	1.20794	0.22707	NA
ENSG00000188312	453.135	0.432666	0.231346	1.87021	0.0614546	0.179844
ENSG00000090054	7463.16	0.327011	0.0897314	3.64433	0.000268087	0.00295801
ENSG00000148090	401.983	0.344798	0.174345	1.97768	0.0479648	0.152562
ENSG00000230537	6.12063	1.10212	0.952743	1.15678	0.247361	0.445796
ENSG00000236316	1.52468	0.00362623	1.81491	0.00199802	0.998406	NA
ENSG00000123975	8977.55	-0.250472	0.109533	-2.28673	0.0222115	0.0885414
ENSG00000224945	6.45683	3.32577	1.17925	2.82026	0.00479854	0.0288086
ENSG00000148082	12.394	2.08361	0.823019	2.53167	0.0113521	0.0542856
ENSG00000213694	921.365	0.125971	0.201843	0.624106	0.532558	0.709575
ENSG00000130045	69.893	1.34777	0.291753	4.61955	3.84573e-06	8.70162e-05
ENSG00000106723	6451.29	-0.306854	0.103226	-2.97264	0.00295254	0.0198553
ENSG00000287769	100.686	0.22835	0.271188	0.842035	0.399768	0.599048
ENSG00000217716	1.52574	2.12936	2.44527	0.870809	0.383859	NA
ENSG00000156345	86.0528	-0.327024	0.245931	-1.32974	0.183603	0.367354
ENSG00000135047	3052.3	0.276092	0.0954047	2.8939	0.00380485	0.0240829
ENSG00000219928	574.881	0.0584052	0.206275	0.283142	0.777068	0.875768
ENSG00000196730	338.95	0.091067	0.180992	0.503155	0.614855	0.771625
ENSG00000180447	11.7233	0.0167659	0.73917	0.0226821	0.981904	0.990562
ENSG00000083223	1077.29	-0.152317	0.149816	-1.01669	0.3093	0.513553
ENSG00000135052	8360.31	0.255441	0.0913741	2.79555	0.0051812	0.0305843
ENSG00000135040	2010.45	0.256396	0.129261	1.98355	0.0473065	0.151072
ENSG00000165121	90.7198	-0.42932	0.245836	-1.74637	0.0807475	0.216247
ENSG00000135049	1429.74	0.0780348	0.144301	0.540777	0.588661	0.752962
ENSG00000227463	1.54686	3.43586	3.00789	1.14228	0.253338	NA
ENSG00000165119	43052.3	-0.0617975	0.0700422	-0.882289	0.377621	0.579396
ENSG00000165118	7.2584	0.533908	1.28924	0.414127	0.678781	0.814653
ENSG00000226877	1.02084	2.34826	2.36391	0.99338	0.320525	NA
ENSG00000254473	103.81	0.63444	0.314274	2.01875	0.0435132	0.142485
ENSG00000148057	58.0177	0.380082	0.300421	1.26517	0.205811	0.396109
ENSG00000237529	2.27138	-0.0695863	1.31973	-0.0527276	0.957949	NA
ENSG00000172159	206.517	0.538066	0.255415	2.10664	0.0351491	0.12253
ENSG00000196781	68.7835	-0.933302	0.377814	-2.47027	0.0135012	0.0614011
ENSG00000106829	45.5821	-0.160771	0.405241	-0.39673	0.691567	0.822589
ENSG00000186940	16.714	0.703012	0.542187	1.29662	0.194761	0.381458
ENSG00000135069	8837.9	-0.378114	0.0948372	-3.98698	6.69188e-05	0.000953268
ENSG00000148019	4034.54	0.0216235	0.110375	0.195908	0.844682	0.914581
ENSG00000156052	4077.62	0.098966	0.085939	1.15158	0.249492	0.448135
ENSG00000156049	1.63688	1.25532	1.79798	0.698182	0.485063	NA
ENSG00000156017	1619.85	-0.21011	0.100299	-2.09483	0.0361862	0.125168
ENSG00000135045	1543.99	-0.26109	0.121958	-2.14082	0.0322885	0.115257
ENSG00000270954	5.30902	0.150579	0.921978	0.163322	0.870265	NA
ENSG00000228024	1.35063	-0.592874	1.79499	-0.330293	0.741178	NA
ENSG00000165092	1893.82	0.136612	0.0991615	1.37767	0.168305	0.347723
ENSG00000225434	2.32548	0.0982788	1.54371	0.0636639	0.949238	NA
ENSG00000119125	2.11118	2.56254	2.11535	1.2114	0.22574	NA
ENSG00000236060	14.1017	0.363416	0.701719	0.517894	0.604532	0.764223
ENSG00000135048	590.229	0.169599	0.148255	1.14397	0.252637	0.451658
ENSG00000083067	6.35329	0.938053	1.08713	0.862868	0.38821	0.588699
ENSG00000274421	4.29608	-1.14486	1.09443	-1.04607	0.295527	NA
ENSG00000198887	4643.27	-0.277081	0.104417	-2.6536	0.00796374	0.0419379
ENSG00000236801	51.4073	-0.459547	0.367343	-1.251	0.210933	0.402155
ENSG00000268364	28.5324	0.381158	0.448074	0.850657	0.39496	0.595334
ENSG00000165072	25942.9	-0.190547	0.131184	-1.45252	0.146356	0.317988
ENSG00000261447	9.99567	0.276713	0.700345	0.395109	0.692762	0.823139
ENSG00000119139	1272.17	0.142595	0.133013	1.07204	0.283703	0.486161
ENSG00000285130	17.4672	-0.566665	0.815549	-0.694827	0.487164	0.672747
ENSG00000187866	633.549	-0.523201	0.243498	-2.14869	0.0316589	0.113943
ENSG00000107242	214.938	0.287373	0.229088	1.25442	0.209689	0.400705
ENSG00000233178	17.4072	0.614881	0.559357	1.09927	0.271652	0.472531
ENSG00000154330	74.9501	0.173719	0.328183	0.529334	0.596574	0.758511
ENSG00000196873	1330.69	0.0105186	0.156986	0.0670038	0.946579	0.972385
ENSG00000260691	28.3377	-1.854	0.661423	-2.80305	0.00506222	0.0300955
ENSG00000275493	12.3889	0.134151	0.739668	0.181367	0.856079	0.921038
ENSG00000278763	1.39262	-2.01366	2.64012	-0.762716	0.445633	NA
ENSG00000274026	154.077	-0.707243	0.213144	-3.31815	0.00090615	0.0078761
ENSG00000274349	495.082	-0.176602	0.25704	-0.687061	0.492044	0.676191
ENSG00000233765	8.15453	-0.497896	0.762753	-0.652762	0.51391	0.694448
ENSG00000234068	0.96298	0.0690274	3.45901	0.0199558	0.984079	NA
ENSG00000276203	2.32486	1.81374	1.9519	0.929217	0.352776	NA
ENSG00000274628	6.54941	1.01658	1.17343	0.866327	0.386311	0.587181
ENSG00000184659	17.2171	0.475709	0.655464	0.725759	0.467986	0.659271
ENSG00000147996	2250.49	-0.094209	0.1253	-0.751865	0.452132	0.64709
ENSG00000280286	2.60252	0.715349	1.44374	0.495484	0.620259	NA
ENSG00000287329	1.24745	0.882813	2.79733	0.315591	0.752313	NA
ENSG00000204778	32.1582	-0.404753	0.397153	-1.01914	0.308139	0.512518
ENSG00000224599	8.47779	0.605012	0.934072	0.647714	0.51717	0.697215
ENSG00000197550	16.027	1.09035	0.61736	1.76615	0.0773711	0.209912
ENSG00000225883	4.87643	0.816249	1.92453	0.424129	0.671472	NA
ENSG00000235071	2.39166	2.1668	1.98184	1.09333	0.27425	NA
ENSG00000172014	1.5664	-1.72188	2.47912	-0.694553	0.487336	NA
ENSG00000215548	16.3256	0.560257	0.573132	0.977537	0.328303	0.532152
ENSG00000232815	21.4062	1.04667	0.562278	1.86149	0.0626751	0.182186
ENSG00000131668	3156.73	0.0924017	0.123006	0.751197	0.452534	0.647412
ENSG00000237238	20.9814	0.41434	0.474718	0.872812	0.382765	0.583682
ENSG00000170161	258.109	0.0179932	0.210467	0.0854915	0.931871	0.963828
ENSG00000227582	25.5572	1.14494	0.444949	2.5732	0.0100764	0.0496495
ENSG00000234665	160.16	0.606584	0.210809	2.87741	0.00400948	0.0250769
ENSG00000226007	106.43	-0.484903	0.294766	-1.64504	0.0999609	0.248747
ENSG00000227449	149.379	0.509653	0.254068	2.00597	0.0448592	0.145445
ENSG00000204802	207.354	-0.105324	0.254228	-0.414291	0.678661	0.814636
ENSG00000231527	173.93	-0.155348	0.199433	-0.778951	0.436008	0.633072
ENSG00000283378	4.20091	0.305518	1.03314	0.295718	0.767446	NA
ENSG00000204816	7.49181	0.082882	1.8793	0.0441025	0.964823	0.981607
ENSG00000212952	1.79673	0.926678	1.74784	0.530184	0.595984	NA
ENSG00000175854	466.318	0.125068	0.138305	0.904293	0.36584	0.568773
ENSG00000154529	165.958	-0.00858029	0.243837	-0.0351887	0.971929	0.985425
ENSG00000275450	22.0784	0.230673	0.481226	0.479344	0.631694	0.784049
ENSG00000215126	439.663	-0.366145	0.172557	-2.12187	0.0338483	0.119359
ENSG00000273514	13.6865	2.33951	1.23145	1.8998	0.0574591	0.171637
ENSG00000277778	1.24911	1.98561	3.44962	0.575601	0.564885	NA
ENSG00000276291	309.261	0.326644	0.155219	2.10441	0.0353429	0.123041
ENSG00000240240	12.9981	-0.44332	0.853164	-0.519619	0.603329	0.763421
ENSG00000283886	41.8857	-0.111399	0.442133	-0.251958	0.801074	0.890219
ENSG00000204837	118.95	0.528379	0.243462	2.17027	0.029986	0.109059
ENSG00000185963	2335.29	-0.169389	0.0886634	-1.91048	0.0560717	0.168676
ENSG00000198416	289.002	0.380593	0.307991	1.23573	0.216559	0.40863
ENSG00000243695	1.42352	0.807953	3.1632	0.255423	0.798396	NA
ENSG00000106714	101.58	-0.259259	0.386822	-0.670228	0.502712	0.685193
ENSG00000180071	296.975	-0.994268	0.251496	-3.95341	7.70439e-05	0.00107574
ENSG00000272904	1.83924	-2.5	2.16582	-1.1543	0.248378	NA
ENSG00000283486	117.816	0.755105	0.223337	3.38101	0.000722193	0.00653795
ENSG00000137142	159.858	0.182198	0.197799	0.921124	0.356986	0.560768
ENSG00000137124	2512.58	-0.415564	0.0993013	-4.18488	2.85319e-05	0.000472222
ENSG00000232454	2.61013	-0.00343142	1.30514	-0.00262917	0.997902	NA
ENSG00000122741	2164.69	0.0144297	0.128261	0.112503	0.910425	0.951748
ENSG00000107371	1913.75	-0.819731	0.131009	-6.25705	3.92315e-10	2.49352e-08
ENSG00000070601	30.0432	-0.407534	0.516899	-0.788421	0.430451	0.627991
ENSG00000233111	4.10734	-0.0533912	1.00301	-0.0532307	0.957548	NA
ENSG00000255872	29.2745	1.00937	0.739616	1.36472	0.17234	0.353129
ENSG00000175768	6353.95	0.00856479	0.162366	0.05275	0.957931	0.978457
ENSG00000256966	113.929	0.126438	0.353463	0.357712	0.720559	0.839368
ENSG00000137054	2419.05	-0.223337	0.0919386	-2.4292	0.0151322	0.0667838
ENSG00000168795	3502.18	-0.820126	0.425826	-1.92596	0.0541088	0.165022
ENSG00000137106	4971.14	0.0405319	0.0948162	0.427478	0.669031	0.808891
ENSG00000281649	2790.49	-0.249484	0.102725	-2.42866	0.0151547	0.066845
ENSG00000260100	1.30902	-0.800597	1.81745	-0.440506	0.65957	NA
ENSG00000287514	4.03653	0.0367254	1.15526	0.0317899	0.97464	NA
ENSG00000165304	3774.12	-0.166399	0.0893929	-1.86143	0.0626828	0.182186
ENSG00000137075	1997.43	-0.344042	0.200657	-1.71457	0.0864233	0.225868
ENSG00000159921	1962.31	-0.514064	0.108069	-4.75681	1.96673e-06	4.85189e-05
ENSG00000122705	5241.35	0.17839	0.0990531	1.80095	0.0717106	0.199979
ENSG00000122707	352.819	0.636154	0.152118	4.18197	2.88993e-05	0.000476914
ENSG00000137103	103.289	-0.118515	0.273896	-0.432702	0.665231	0.806689
ENSG00000137133	835.356	0.203321	0.131183	1.5499	0.121165	0.281539
ENSG00000137098	5.30804	-0.100934	1.03004	-0.0979902	0.92194	NA
ENSG00000215183	2.94495	0.104775	1.43359	0.0730859	0.941738	NA
ENSG00000107185	2666	-0.113167	0.102167	-1.10766	0.26801	0.469404
ENSG00000070610	2022.05	-0.086378	0.178808	-0.483077	0.629041	0.78171
ENSG00000137135	1184.93	-0.847902	0.121163	-6.99804	2.59559e-12	2.53579e-10
ENSG00000159884	524.01	0.0596736	0.136875	0.435972	0.662857	0.804847
ENSG00000277027	24.818	7.41259	3.38626	2.18902	0.0285954	0.105596
ENSG00000269900	40.1286	-2.23192	0.716423	-3.11537	0.00183712	0.0137203
ENSG00000215187	1.68285	1.25759	1.67148	0.752384	0.45182	NA
ENSG00000198853	568.49	-0.104974	0.121447	-0.864361	0.38739	0.588022
ENSG00000179766	8.6823	1.64104	0.888511	1.84695	0.0647541	0.186079
ENSG00000198722	2657.75	0.187628	0.0880505	2.13092	0.033096	0.117316
ENSG00000215198	2.32548	0.66209	1.45109	0.456272	0.648195	NA
ENSG00000165283	5600	0.0653465	0.106466	0.61378	0.539361	0.714931
ENSG00000165282	1036.06	-0.00701375	0.162575	-0.0431417	0.965589	0.981963
ENSG00000279489	11.8807	0.434986	0.699241	0.622082	0.533888	0.710595
ENSG00000273597	3.67221	0.694383	1.13959	0.609326	0.542308	NA
ENSG00000137094	1571.35	-0.367667	0.121131	-3.03529	0.00240305	0.0168859
ENSG00000122733	10.0654	1.37833	1.05204	1.31015	0.190144	0.376105
ENSG00000230074	192.834	1.10354	0.205562	5.36837	7.94498e-08	2.90285e-06
ENSG00000213927	5.79979	-0.946104	1.08509	-0.871912	0.383256	NA
ENSG00000258728	3.46316	-1.58124	1.98811	-0.795348	0.426411	NA
ENSG00000147955	4576.45	0.117662	0.143403	0.820499	0.411932	0.611055
ENSG00000205143	8.92294	0.27748	0.805638	0.344423	0.730528	0.845926
ENSG00000137100	875.601	0.0862877	0.117463	0.734595	0.462586	0.655188
ENSG00000164967	775.278	-0.104154	0.113155	-0.920448	0.357339	0.561056
ENSG00000168913	362.494	0.17796	0.142741	1.24674	0.212494	0.403971
ENSG00000164970	593.586	-0.0137295	0.133681	-0.102704	0.918198	0.955538
ENSG00000164976	760.254	0.0430608	0.114191	0.377096	0.706102	0.830845
ENSG00000164978	1054.59	-0.0246591	0.130299	-0.189251	0.849896	0.917459
ENSG00000198876	2468.23	0.141632	0.0932587	1.51869	0.128839	0.292099
ENSG00000137073	1821.02	-0.152814	0.107694	-1.41897	0.155909	0.331062
ENSG00000107341	3699.41	-0.424923	0.139034	-3.05624	0.00224133	0.0159765
ENSG00000233776	1.27323	0.0965163	2.09367	0.0460991	0.963231	NA
ENSG00000287063	13.5668	1.09373	0.622364	1.75738	0.0788522	0.212732
ENSG00000260947	79.5146	-0.222326	0.296248	-0.750473	0.45297	0.647774
ENSG00000231165	3.01874	0.768345	1.39123	0.552279	0.580758	NA
ENSG00000281128	71.2436	-0.433681	0.400144	-1.08381	0.278448	0.480213
ENSG00000237984	53.2692	0.434916	0.459646	0.946196	0.344049	0.54816
ENSG00000231991	36.7783	0.276377	0.389007	0.710469	0.477413	0.665731
ENSG00000226562	7.04464	0.0659296	0.941862	0.0699992	0.944194	0.970927
ENSG00000230453	58.3246	-0.344686	0.329855	-1.04496	0.29604	0.49984
ENSG00000226823	4.07718	-0.0404326	1.04562	-0.0386685	0.969155	NA
ENSG00000086102	1844.63	-0.427764	0.164272	-2.604	0.00921415	0.046554
ENSG00000086065	4723.49	0.200053	0.125683	1.59173	0.111445	0.266943
ENSG00000107262	816.712	-0.537914	0.152732	-3.52195	0.000428386	0.00430621
ENSG00000086062	1922.92	0.111778	0.0853593	1.30949	0.190367	0.376233
ENSG00000086061	33229.6	0.1956	0.0766659	2.55133	0.0107313	0.0520498
ENSG00000225693	5.21156	0.405282	0.980755	0.413234	0.679435	NA
ENSG00000236184	6.06378	-0.156126	0.890134	-0.175397	0.860768	0.923639
ENSG00000137074	1941.22	-0.352616	0.0946221	-3.72657	0.000194099	0.00232983
ENSG00000230516	1.27482	0.973578	3.46149	0.28126	0.778511	NA
ENSG00000232303	17.1742	0.114912	0.623818	0.184208	0.85385	0.919907
ENSG00000235453	146.065	0.621253	0.381337	1.62915	0.103282	0.254178
ENSG00000107201	444.264	-0.0207954	0.17916	-0.116071	0.907596	0.950547
ENSG00000215210	2.16376	1.33897	1.56716	0.854392	0.392888	NA
ENSG00000287038	2.52889	-0.684634	1.69542	-0.403815	0.686349	NA
ENSG00000147894	816.966	-0.479919	0.133649	-3.59089	0.000329546	0.00349094
ENSG00000120156	488.762	-0.263506	0.122096	-2.15819	0.0309133	0.111774
ENSG00000254396	9.33494	0.619595	0.772486	0.802079	0.422507	0.621055
ENSG00000096872	950.573	0.0579218	0.103122	0.561681	0.574333	0.742234
ENSG00000107105	11.1796	0.522624	0.641628	0.814529	0.415342	0.614801
ENSG00000236739	7.44207	-0.0973424	0.823164	-0.118254	0.905866	0.949761
ENSG00000215221	1.21219	1.98884	3.41294	0.582736	0.560071	NA
ENSG00000147889	2769.45	0.279264	0.130791	2.13519	0.0327453	0.11657
ENSG00000099810	1534.82	-0.0309507	0.115755	-0.267381	0.789176	0.883102
ENSG00000198642	3219.35	-0.801002	0.24628	-3.2524	0.00114435	0.00948269
ENSG00000276667	1.24904	-0.0100204	1.64049	-0.00610819	0.995126	NA
ENSG00000260912	365.844	-0.0910159	0.229354	-0.396837	0.691488	0.822589
ENSG00000137154	73094.9	0.154123	0.107878	1.42868	0.153096	0.326817
ENSG00000273226	31.7068	-0.401743	0.439441	-0.914213	0.360605	0.564322
ENSG00000272842	72.237	0.14838	0.288275	0.514717	0.606751	0.766129
ENSG00000155875	18.8029	0.810105	0.756731	1.07053	0.28438	0.486958
ENSG00000178031	3837.41	-0.0502321	0.0969452	-0.51815	0.604354	0.764051
ENSG00000147202	501.168	0.070824	0.136135	0.520247	0.602891	0.763098
ENSG00000107295	2554.67	-0.344024	0.0916658	-3.75302	0.000174714	0.00214496
ENSG00000044459	1383.07	-0.174676	0.15482	-1.12826	0.259211	0.459596
ENSG00000173068	25.5515	-1.25247	0.576642	-2.172	0.0298556	0.108736
ENSG00000164985	16417.3	0.020248	0.116482	0.17383	0.861999	0.924581
ENSG00000164975	2146.48	-0.151897	0.0850342	-1.7863	0.0740501	0.204355
ENSG00000155158	269.211	-0.121154	0.244578	-0.495358	0.620348	0.775594
ENSG00000234297	6.07456	0.962611	0.972564	0.989766	0.322288	0.526364
ENSG00000232000	2.79294	-0.183885	1.83774	-0.100061	0.920296	NA
ENSG00000175893	2764.3	-0.120843	0.0928769	-1.30111	0.19322	0.379826
ENSG00000272871	28.9096	-0.62632	0.562586	-1.11329	0.265585	0.466558
ENSG00000287708	8.90812	2.94342	0.988094	2.97889	0.00289294	0.0195696
ENSG00000225472	331.592	-0.674953	0.174173	-3.87519	0.000106542	0.00142261
ENSG00000234982	7.64994	0.0312021	0.993744	0.0313986	0.974952	0.987303
ENSG00000147862	19798.7	-0.346087	0.0900083	-3.84505	0.000120526	0.00158039
ENSG00000223568	1.1766	0.510449	2.75024	0.185601	0.852757	NA
ENSG00000270547	2085.26	-0.22692	0.148554	-1.52752	0.126632	0.288673
ENSG00000234740	38.8824	-0.647094	0.418696	-1.5455	0.122226	0.282922
ENSG00000234586	7.51524	-1.29547	0.918253	-1.4108	0.158304	0.33419
ENSG00000153714	175.369	-1.21359	0.345586	-3.51169	0.000445268	0.00444176
ENSG00000235448	6.88593	0.0916077	0.89835	0.101973	0.918778	0.955798
ENSG00000265735	10.2383	0.0425709	0.813018	0.0523616	0.958241	0.978646
ENSG00000153707	90.1298	-0.0648008	0.255266	-0.253856	0.799607	0.889381
ENSG00000137038	2688.37	0.120899	0.156725	0.771406	0.440466	0.6375
ENSG00000273056	8.8807	0.0913092	0.718273	0.127123	0.898843	0.946463
ENSG00000230207	16.6791	-0.348212	0.540792	-0.643893	0.519645	0.699367
ENSG00000225489	7.76276	1.25349	0.834912	1.50134	0.133267	0.299392
ENSG00000229057	2.19723	-2.20783	1.58309	-1.39464	0.163125	NA
ENSG00000236924	55.1694	0.541117	0.337266	1.60442	0.108621	0.262473
ENSG00000147854	2146.13	-0.117344	0.18239	-0.643366	0.519986	0.699384
ENSG00000233846	2.24005	0.587126	1.57343	0.373151	0.709036	NA
ENSG00000137033	5.30094	-0.178371	1.1025	-0.161787	0.871473	NA
ENSG00000183354	860.284	-0.54069	0.149272	-3.62218	0.000292132	0.00316606
ENSG00000107036	2000	-0.234962	0.192714	-1.21923	0.222757	0.416334
ENSG00000286162	35.0552	0.519684	0.485684	1.07001	0.284617	0.487196
ENSG00000107020	619.785	0.532419	0.131084	4.06167	4.87233e-05	0.000731049
ENSG00000096968	830.314	0.193019	0.143752	1.34272	0.179362	0.361628
ENSG00000287759	13.9282	0.322819	0.692281	0.466312	0.640992	0.790424
ENSG00000106993	1177.37	-0.526495	0.246894	-2.13247	0.032968	0.117012
ENSG00000106688	388.852	0.158813	0.190078	0.835512	0.403429	0.602986
ENSG00000228322	16.7803	-0.261885	0.584638	-0.447944	0.654193	0.798707
ENSG00000230001	11.4039	-1.67508	0.702591	-2.38415	0.0171187	0.0728908
ENSG00000232104	3.38534	0.186429	1.12315	0.165988	0.868166	NA
ENSG00000080503	4.21551	0.0494814	1.10608	0.0447358	0.964318	NA
ENSG00000064218	5.21727	-1.65807	0.962448	-1.72277	0.0849305	NA
ENSG00000137090	1.53068	-0.900591	1.9947	-0.451492	0.651635	NA
ENSG00000107099	12.8306	-0.820086	0.6939	-1.18185	0.237265	0.434357
ENSG00000183784	1.61864	-0.182977	1.50007	-0.121979	0.902915	NA
ENSG00000172785	2477.68	0.296259	0.112095	2.64293	0.00821916	0.0429494
ENSG00000231808	1.29572	0.0507989	1.99639	0.0254453	0.9797	NA
ENSG00000227518	2.98949	0.710862	1.73573	0.409546	0.682139	NA
ENSG00000181404	188.484	-0.028126	0.263259	-0.106838	0.914918	0.953951
ENSG00000182307	1867.49	-0.18604	0.110147	-1.68902	0.0912162	0.23421
ENSG00000170631	336.51	-1.37592	0.307743	-4.47101	7.7852e-06	0.000154397
ENSG00000286681	14.8527	0.624545	0.642824	0.971565	0.331267	0.535296
ENSG00000170619	804.124	-0.454455	0.115919	-3.92044	8.83869e-05	0.00121193
ENSG00000147789	1201.36	-0.733429	0.235033	-3.12053	0.00180523	0.0135485
ENSG00000197363	104.713	-0.495624	0.249957	-1.98283	0.0473861	0.151201
ENSG00000161016	51087.9	0.0884553	0.108794	0.813056	0.416186	0.615391
ENSG00000198169	991.302	0.298693	0.132429	2.2555	0.0241018	0.0935949
ENSG00000147799	418.503	-0.49467	0.203111	-2.43546	0.0148728	0.0659511
ENSG00000213563	801.678	-0.121831	0.185134	-0.658066	0.510495	0.691733
ENSG00000254402	135.074	0.166613	0.304366	0.54741	0.584097	0.749677
ENSG00000160959	702.091	0.0775768	0.13792	0.562477	0.573791	0.741912
ENSG00000160957	2452.78	-0.0387269	0.102448	-0.378016	0.705419	0.830616
ENSG00000167700	649.067	0.208153	0.163372	1.27411	0.202626	0.392328
ENSG00000160972	738.045	-0.0134227	0.114918	-0.116803	0.907016	0.950315
ENSG00000160973	8.99207	1.56231	0.815725	1.91524	0.0554617	0.167557
ENSG00000167702	1878.87	0.302178	0.135612	2.22825	0.0258635	0.0983857
ENSG00000187954	1519.93	-0.134202	0.094856	-1.4148	0.157127	0.332741
ENSG00000160949	1774.7	0.152006	0.126222	1.20427	0.228484	0.42332
ENSG00000147804	122.72	0.0281293	0.242927	0.115793	0.907816	0.950657
ENSG00000182325	597.543	-0.446575	0.135506	-3.2956	0.000982118	0.0083851
ENSG00000185803	1605.88	-0.121839	0.106223	-1.14701	0.251378	0.450197
ENSG00000271698	37.0234	1.07645	0.414169	2.59906	0.00934807	0.047057
ENSG00000261587	21.3893	-0.0409218	0.52835	-0.0774521	0.938264	0.967274
ENSG00000261678	1.57693	-0.692577	2.09996	-0.329805	0.741547	NA
ENSG00000254690	2.30666	1.67137	1.51545	1.10288	0.270077	NA
ENSG00000185122	2175.17	-0.046296	0.111324	-0.415865	0.677508	0.813806
ENSG00000260428	17.6596	0.937069	0.597792	1.56755	0.116986	0.275593
ENSG00000261236	4792.48	0.0425877	0.136327	0.312394	0.754741	0.860549
ENSG00000235173	663.512	-0.347898	0.118744	-2.92983	0.00339149	0.0220615
ENSG00000179698	19.6686	0.899806	0.588391	1.52927	0.126198	0.288324
ENSG00000179632	2827.53	0.0826567	0.0953001	0.867331	0.385761	0.58654
ENSG00000179526	544.448	0.0965819	0.133451	0.723726	0.469234	0.660066
ENSG00000178896	817.662	-0.390646	0.13609	-2.87051	0.00409813	0.0254379
ENSG00000255224	62.0881	0.13218	0.329291	0.401409	0.688119	0.821103
ENSG00000178814	49.4716	-0.569314	0.386797	-1.47187	0.141056	0.310385
ENSG00000178719	3667	0.117784	0.100391	1.17325	0.240695	0.438551
ENSG00000268940	1.43832	1.52339	3.07324	0.495695	0.62011	NA
ENSG00000165359	105.926	0.214536	0.241988	0.886555	0.375319	0.576967
ENSG00000178685	37.7784	0.224759	0.476399	0.471787	0.637079	0.787712
ENSG00000285599	1.3558	-0.193098	2.54418	-0.0758979	0.9395	NA
ENSG00000185189	1081.04	0.199607	0.116044	1.72009	0.0854157	0.224139
ENSG00000287222	121.304	-0.326383	0.286618	-1.13874	0.254813	0.454172
ENSG00000179950	4954.96	-0.248957	0.113738	-2.18887	0.0286064	0.105615
ENSG00000180900	4460.9	-0.00717775	0.0852917	-0.0841554	0.932933	0.964222
ENSG00000254973	7.2131	0.218068	0.841549	0.259127	0.795537	0.88708
ENSG00000203499	9.59568	0.73849	0.721666	1.02331	0.30616	0.510608
ENSG00000180921	386.633	-0.170292	0.13532	-1.25844	0.208234	0.399
ENSG00000181085	6.79123	-0.108096	0.881879	-0.122574	0.902444	0.948455
ENSG00000181097	24.4927	0.622159	0.51006	1.21977	0.22255	0.416074
ENSG00000181135	298.547	0.0203197	0.238664	0.0851391	0.932151	0.963849
ENSG00000254812	4.64576	-0.637926	0.990969	-0.64374	0.519744	NA
ENSG00000279605	10.6317	-0.365619	0.743601	-0.491687	0.62294	0.777485
ENSG00000147813	133.42	-0.912576	0.235493	-3.87517	0.00010655	0.00142261
ENSG00000204839	214.348	-0.758645	0.179668	-4.22247	2.41638e-05	0.000408797
ENSG00000014164	591.822	-0.399838	0.203656	-1.9633	0.0496108	0.155982
ENSG00000182759	45.4887	0.26868	0.410398	0.65468	0.512674	0.693491
ENSG00000254389	45.4629	0.28912	0.358301	0.80692	0.419713	0.61837
ENSG00000272172	4.1153	-0.0680614	1.11474	-0.0610556	0.951315	NA
ENSG00000253716	113.252	0.0863966	0.270785	0.31906	0.749681	0.858142
ENSG00000264668	12.2861	0.49993	1.24381	0.401933	0.687733	0.820876
ENSG00000181638	285.983	-0.314765	0.170662	-1.84438	0.0651273	0.186829
ENSG00000160932	2705.68	0.208683	0.118233	1.76502	0.0775607	0.210209
ENSG00000247317	16.3683	0.363552	0.533023	0.682056	0.495203	0.678781
ENSG00000180155	481.912	0.189803	0.126786	1.49703	0.134385	0.301123
ENSG00000284505	5.05216	0.187191	1.06826	0.175229	0.8609	NA
ENSG00000130193	526.796	-0.224447	0.128942	-1.74069	0.0817387	0.217982
ENSG00000167653	5.02119	0.361407	0.973724	0.37116	0.710519	NA
ENSG00000198576	19.8445	-0.313489	0.50841	-0.616607	0.537494	0.713372
ENSG00000181790	532.151	0.412695	0.220565	1.87109	0.0613333	0.179575
ENSG00000261693	18.4783	-0.417727	0.58187	-0.717905	0.472816	0.662265
ENSG00000184489	182.121	0.212091	0.207802	1.02064	0.307427	0.51206
ENSG00000280035	1.69203	0.145409	1.94221	0.074868	0.94032	NA
ENSG00000022567	393.653	-0.179434	0.308002	-0.582574	0.56018	0.730922
ENSG00000253210	81.703	0.232856	0.328361	0.709147	0.478233	0.666418
ENSG00000105339	182.795	-0.14323	0.206743	-0.692789	0.488442	0.673536
ENSG00000279786	1.87878	0.933469	1.45009	0.643733	0.519749	NA
ENSG00000280303	146.343	0.197278	0.361029	0.546434	0.584768	0.750283
ENSG00000279766	7.67472	-0.416901	0.79287	-0.525812	0.599019	0.760247
ENSG00000123908	2349.65	-0.306143	0.0961463	-3.18414	0.00145186	0.0114111
ENSG00000104472	1659.91	-0.371915	0.115537	-3.219	0.00128639	0.010387
ENSG00000259891	81.1548	-0.0356319	0.336555	-0.105872	0.915684	0.954369
ENSG00000282164	74.5999	-0.24434	0.533817	-0.457722	0.647152	0.794258
ENSG00000167632	789.94	0.288678	0.129503	2.22912	0.0258056	0.0981858
ENSG00000169427	14.5956	-0.513072	0.69539	-0.737818	0.460625	0.653485
ENSG00000253288	1.99812	-0.647937	1.81153	-0.357674	0.720587	NA
ENSG00000148218	868.046	0.0155683	0.160262	0.0971428	0.922613	0.958018
ENSG00000131773	109.643	0.0260981	0.222042	0.117537	0.906434	0.949996
ENSG00000259820	39.9085	-0.271422	0.515407	-0.526616	0.59846	0.760065
ENSG00000279518	5.75867	2.63354	1.39005	1.89457	0.0581498	NA
ENSG00000066827	229.034	-1.01783	0.228327	-4.45778	8.28136e-06	0.000163156
ENSG00000288067	1.76202	1.57179	2.82355	0.55667	0.577753	NA
ENSG00000225259	10.0493	0.160147	0.73095	0.219094	0.826577	0.905185
ENSG00000270137	1.28664	1.28681	2.27581	0.56543	0.571781	NA
ENSG00000129292	3797.57	-0.186498	0.0874565	-2.13247	0.0329683	0.117012
ENSG00000129295	1.30652	-1.11036	1.98087	-0.560543	0.575109	NA
ENSG00000286535	19.551	0.293012	0.55079	0.531985	0.594737	0.757385
ENSG00000280543	3.52404	0.265067	1.16014	0.228478	0.819275	NA
ENSG00000153310	3999.06	0.254844	0.113661	2.24215	0.024952	0.0958745
ENSG00000285108	1.41623	0.641609	3.2527	0.197254	0.843629	NA
ENSG00000229140	3.05034	-0.604322	1.64342	-0.367722	0.713081	NA
ENSG00000249859	579.666	-0.853968	0.856985	-0.996479	0.319017	0.523277
ENSG00000286010	1.48154	2.55087	2.53456	1.00643	0.314207	NA
ENSG00000246228	61.514	0.0307332	0.342272	0.0897916	0.928453	0.961448
ENSG00000282961	19.7766	-0.176284	0.489907	-0.359831	0.718974	0.838535
ENSG00000254166	224.662	-1.4094	0.221651	-6.35867	2.03512e-10	1.36959e-08
ENSG00000164961	3064.48	0.10709	0.0835961	1.28104	0.20018	0.388661
ENSG00000104549	2625	-0.380374	0.0941595	-4.03967	5.35254e-05	0.000792064
ENSG00000170873	31.0461	-0.940895	0.403615	-2.33117	0.0197445	0.0811091
ENSG00000147684	4698.74	0.105571	0.101817	1.03688	0.299794	0.504038
ENSG00000253106	51.3931	0.164889	0.340566	0.484162	0.628271	0.78139
ENSG00000147687	1812.14	0.0953812	0.142473	0.669467	0.503198	0.685651
ENSG00000170881	2101.93	-0.137528	0.0881841	-1.55956	0.118864	0.278379
ENSG00000245149	84.8491	0.50729	0.306633	1.65439	0.0980488	0.245477
ENSG00000183665	659.796	-0.229119	0.153761	-1.4901	0.136199	0.303692
ENSG00000156795	604.615	-0.268999	0.172905	-1.55576	0.119765	0.27956
ENSG00000254294	2.09493	2.21247	1.65983	1.33295	0.182549	NA
ENSG00000156802	12417.8	0.0743553	0.0831556	0.89417	0.371231	0.573499
ENSG00000253336	1.36901	2.29086	1.92895	1.18762	0.234984	NA
ENSG00000165156	3252.01	-0.0579417	0.100911	-0.574187	0.565841	0.735268
ENSG00000189376	1262.18	-0.20338	0.100084	-2.03208	0.0421457	0.13918
ENSG00000204949	1.04629	0.512567	3.45802	0.148226	0.882165	NA
ENSG00000147689	1.67643	2.36773	2.0816	1.13745	0.255348	NA
ENSG00000287657	1.74475	0.57816	2.12472	0.272111	0.785536	NA
ENSG00000253463	2.76239	1.14466	1.35397	0.845411	0.397881	NA
ENSG00000156787	1124.25	0.0421567	0.10331	0.408058	0.683231	0.817528
ENSG00000136986	3415.77	-0.0786417	0.103454	-0.760159	0.44716	0.642978
ENSG00000178764	1.58899	-0.053862	1.52853	-0.0352378	0.97189	NA
ENSG00000170961	21.7315	-2.35005	0.628089	-3.74158	0.000182866	0.00221679
ENSG00000187955	16.1524	0.795885	0.601377	1.32344	0.18569	0.370089
ENSG00000254343	1.69399	-2.372	1.9515	-1.21547	0.224186	NA
ENSG00000155792	51.7158	-0.509333	0.333101	-1.52907	0.126248	0.288367
ENSG00000136960	108.607	0.284596	0.265929	1.0702	0.284531	0.487125
ENSG00000136999	7.94799	-1.18194	0.862677	-1.37009	0.170659	0.350726
ENSG00000275318	21.6621	-0.56665	0.640673	-0.88446	0.376448	0.578319
ENSG00000147676	32.3167	-0.117676	0.402895	-0.292075	0.770229	0.87151
ENSG00000184374	3.31082	-0.580323	1.20335	-0.482256	0.629624	NA
ENSG00000164761	124.405	-2.16915	0.351018	-6.17959	6.42687e-10	3.93458e-08
ENSG00000164758	461.325	-0.253505	0.156652	-1.61827	0.105605	0.257988
ENSG00000164754	15688	-0.147636	0.0921972	-1.60131	0.109308	0.263378
ENSG00000147677	10017.2	0.263671	0.10747	2.45344	0.0141495	0.0634978
ENSG00000253877	2.24826	0.882	1.50767	0.585009	0.558541	NA
ENSG00000254185	1.23141	2.00601	2.01086	0.997585	0.318481	NA
ENSG00000205038	6.71769	-0.16155	0.905559	-0.178398	0.85841	0.922353
ENSG00000120526	4235.75	-0.427371	0.0964335	-4.43177	9.34634e-06	0.000181234
ENSG00000230948	6.05982	1.55792	1.27687	1.22011	0.222423	0.415878
ENSG00000154188	10872.8	-0.0585593	0.0774917	-0.755684	0.449838	0.645017
ENSG00000287208	1.74397	0.238154	2.17181	0.109657	0.912682	NA
ENSG00000287289	37.8114	-0.810303	0.61408	-1.31954	0.186989	0.371764
ENSG00000164830	893.156	-0.143153	0.118781	-1.20519	0.228132	0.422919
ENSG00000254615	116.674	-0.505956	0.329923	-1.53356	0.125139	0.28705
ENSG00000196922	1341.63	0.222161	0.111057	2.00042	0.0454552	0.146721
ENSG00000169946	126.101	-0.704487	0.280634	-2.51034	0.0120616	0.0565398
ENSG00000147650	1052.37	-0.194933	0.161065	-1.21027	0.226174	0.420658
ENSG00000279138	14.7088	0.00569079	0.658838	0.00863762	0.993108	0.995594
ENSG00000176406	180.425	-0.500868	0.225102	-2.22507	0.0260765	0.0990314
ENSG00000253477	2.99911	1.06958	1.23221	0.868014	0.385387	NA
ENSG00000271830	1.96549	-1.41204	1.77659	-0.794807	0.426726	NA
ENSG00000261670	11.7163	2.14488	0.868578	2.46941	0.0135336	0.0615177
ENSG00000164934	8576.17	0.0341387	0.139907	0.244011	0.807222	0.893146
ENSG00000164933	1950.44	-0.405199	0.0975367	-4.15432	3.26251e-05	0.000527563
ENSG00000266289	7.5827	-1.49166	0.852377	-1.75001	0.0801174	0.215309
ENSG00000164932	51.0665	0.377704	0.310942	1.21471	0.224477	0.418437
ENSG00000164929	5.22138	-0.885485	1.04731	-0.845488	0.397838	NA
ENSG00000155097	6397.13	0.263097	0.0824837	3.18968	0.00142429	0.0112281
ENSG00000253263	2.00592	2.37186	3.00558	0.789152	0.430023	NA
ENSG00000253320	113.067	0.884989	0.224192	3.94746	7.89863e-05	0.00109783
ENSG00000253669	5.23328	1.39697	0.994551	1.40462	0.160134	NA
ENSG00000155090	918.7	0.179664	0.272104	0.660276	0.509077	0.690578
ENSG00000253923	2.31189	-0.0889199	1.33871	-0.066422	0.947042	NA
ENSG00000104517	6181.13	-0.283875	0.104577	-2.71451	0.00663741	0.0367341
ENSG00000246263	130.681	0.231863	0.217042	1.06829	0.28539	0.488145
ENSG00000104490	3.28306	-0.174918	1.28429	-0.136198	0.891665	NA
ENSG00000228224	10.8674	0.824054	0.666807	1.23582	0.216525	0.408607
ENSG00000120963	1716.73	-0.407942	0.0956124	-4.26662	1.98459e-05	0.000348971
ENSG00000164924	34245.7	0.240334	0.0762253	3.15294	0.00161634	0.0124315
ENSG00000212994	177.631	0.029083	0.231944	0.125388	0.900216	0.947307
ENSG00000070756	46313.7	0.0277434	0.0802718	0.345618	0.72963	0.845366
ENSG00000231741	3.24456	4.00915	1.66505	2.40782	0.0160479	NA
ENSG00000174226	2.23938	4.09454	2.18792	1.87143	0.0612856	NA
ENSG00000251013	10.5779	-1.03285	1.01675	-1.01583	0.309712	0.513941
ENSG00000186106	1501.34	0.210266	0.117112	1.79542	0.072586	0.201652
ENSG00000034677	1535.93	-0.153737	0.238328	-0.645066	0.518884	0.698688
ENSG00000147669	4522.96	0.157654	0.142336	1.10762	0.268025	0.469404
ENSG00000156509	255.875	-0.308066	0.329904	-0.933803	0.350406	0.554782
ENSG00000164919	7789.27	0.1753	0.12976	1.35095	0.17671	0.358573
ENSG00000132549	1669.76	0.318481	0.0969621	3.28459	0.00102131	0.00865531
ENSG00000253948	110.54	0.601459	0.249556	2.41011	0.0159477	0.0694062
ENSG00000104375	1540.86	0.361144	0.124966	2.88993	0.00385333	0.0243057
ENSG00000132541	2429.41	0.359063	0.132521	2.70949	0.0067387	0.0371282
ENSG00000132561	619.626	0.551501	0.148298	3.71887	0.00020012	0.00237561
ENSG00000270861	2.11942	-0.357181	1.67086	-0.213771	0.830726	NA
ENSG00000287654	4.64152	2.22325	1.13131	1.9652	0.0493916	NA
ENSG00000169439	73.0206	-0.251596	0.282001	-0.89218	0.372297	0.574466
ENSG00000156471	4826.5	0.168907	0.0890262	1.89727	0.0577921	0.17232
ENSG00000156469	1759.59	-0.298406	0.0897163	-3.32611	0.000880682	0.00769126
ENSG00000254224	4.09999	-1.08177	1.12049	-0.965447	0.334321	NA
ENSG00000156467	14358.7	0.136527	0.151509	0.901115	0.367527	0.570134
ENSG00000156172	979.743	0.444427	0.119467	3.72008	0.000199158	0.00236727
ENSG00000253773	3.90928	0.571735	1.04645	0.546357	0.58482	NA
ENSG00000175895	920.72	-0.187161	0.202152	-0.925845	0.354527	0.558919
ENSG00000164938	1237.16	0.215609	0.476212	0.452759	0.650722	0.796594
ENSG00000156170	637.18	0.173811	0.135806	1.27985	0.200599	0.389309
ENSG00000272509	4.26458	0.0603178	1.12036	0.0538377	0.957064	NA
ENSG00000175305	1892.91	0.0122153	0.108342	0.112747	0.910231	0.951748
ENSG00000164941	2819.97	-0.0299768	0.107001	-0.280154	0.779359	0.877272
ENSG00000156162	3886.79	0.271806	0.117551	2.31224	0.0207643	0.0841282
ENSG00000224292	11.6504	0.55498	0.689848	0.804496	0.421111	0.61973
ENSG00000104413	1.6223	2.13952	2.48288	0.861711	0.388846	NA
ENSG00000204291	2.9405	1.01385	1.33126	0.761568	0.446318	NA
ENSG00000164944	3748.95	-0.126269	0.123926	-1.01891	0.308248	0.51258
ENSG00000265817	517.338	-1.06712	0.23355	-4.56912	4.89772e-06	0.000105126
ENSG00000164951	213.237	-0.586402	0.250533	-2.34062	0.0192519	0.0795196
ENSG00000253848	2.64083	2.02516	1.4769	1.37123	0.170305	NA
ENSG00000253854	1.73323	-1.88167	1.64067	-1.14689	0.251427	NA
ENSG00000188343	1454.58	0.132333	0.117578	1.1255	0.260379	0.460862
ENSG00000246662	1.95517	3.11366	1.90663	1.63307	0.102454	NA
ENSG00000205133	536.957	-0.12671	0.12697	-0.997959	0.318299	0.52246
ENSG00000079102	7.81109	0.272874	0.80084	0.340734	0.733304	0.847526
ENSG00000253525	1.3781	1.17348	2.30596	0.508888	0.610831	NA
ENSG00000214954	64.813	0.154797	0.337287	0.458948	0.646271	0.793853
ENSG00000155099	1272.7	-0.215438	0.097625	-2.2068	0.0273284	0.102186
ENSG00000253250	1292.5	-0.161022	0.139603	-1.15343	0.248735	0.447164
ENSG00000254251	3.40924	5.04104	1.86534	2.70248	0.00688233	NA
ENSG00000123119	13.7342	0.142227	0.622866	0.228343	0.819379	0.900501
ENSG00000246792	14.8605	0.171322	0.733373	0.233609	0.815289	0.897622
ENSG00000104325	2097.8	0.292304	0.11027	2.65079	0.00803029	0.0422173
ENSG00000104320	3793.81	-0.222366	0.0916577	-2.42605	0.0152644	0.0671668
ENSG00000164823	2342.32	-0.272369	0.113496	-2.39982	0.0164032	0.0707161
ENSG00000251136	291.896	0.338812	0.201634	1.68033	0.0928924	0.23689
ENSG00000156103	16.7689	0.504316	0.655723	0.7691	0.441834	0.638592
ENSG00000170289	3.29326	-0.492311	1.27791	-0.385246	0.700055	NA
ENSG00000254088	1.36573	0.530669	2.74063	0.193631	0.846465	NA
ENSG00000250569	3.78641	-0.644203	1.24737	-0.51645	0.60554	NA
ENSG00000176623	2013.4	0.29	0.123502	2.34814	0.0188675	0.078386
ENSG00000254231	14.1837	1.87631	0.705007	2.6614	0.00778167	0.0412641
ENSG00000227753	1.12585	1.73709	2.12795	0.816322	0.414316	NA
ENSG00000147614	109.974	1.14055	0.249382	4.5735	4.79653e-06	0.000103345
ENSG00000287927	2.07583	-0.471991	1.41847	-0.332748	0.739325	NA
ENSG00000133742	9.83624	0.349525	0.680551	0.513591	0.607538	0.7667
ENSG00000185015	256.55	-0.567752	0.166439	-3.41118	0.000646821	0.00598285
ENSG00000176731	3282.58	0.0172797	0.160571	0.107614	0.914302	0.953597
ENSG00000133740	2550.16	-0.385592	0.0871929	-4.42228	9.76644e-06	0.000187395
ENSG00000260493	8.41589	0.732159	0.77604	0.943456	0.345448	0.549734
ENSG00000184672	3.414	-2.02686	1.28183	-1.58122	0.113828	NA
ENSG00000253898	1.74277	0.0533645	1.9085	0.0279614	0.977693	NA
ENSG00000049769	221	0.667511	0.216992	3.0762	0.00209655	0.0151745
ENSG00000228717	8.82488	-0.592879	0.727371	-0.815099	0.415016	0.614434
ENSG00000104408	82144.9	-0.0335996	0.105751	-0.317724	0.750694	0.858457
ENSG00000206228	361.168	-0.245249	0.148852	-1.64761	0.0994327	0.247736
ENSG00000254394	8.68202	0.168208	0.730495	0.230266	0.817885	0.899453
ENSG00000104497	434.433	-0.255442	0.19046	-1.34118	0.179861	0.362299
ENSG00000133731	1761.99	0.128282	0.112043	1.14493	0.252236	0.451205
ENSG00000251521	4.30761	2.47193	1.58983	1.55484	0.119985	NA
ENSG00000197416	2.04653	1.41133	2.70859	0.521056	0.602328	NA
ENSG00000237264	2.88322	1.35326	1.56042	0.867243	0.385809	NA
ENSG00000170323	17.3233	0.526662	0.59782	0.880971	0.378334	0.580016
ENSG00000147588	8.60655	0.339641	0.829086	0.409657	0.682058	0.817008
ENSG00000260317	166.018	1.97469	0.451377	4.37481	1.21541e-05	0.00022679
ENSG00000251867	72.9942	0.398461	0.339629	1.17322	0.240706	0.438551
ENSG00000272264	9.68726	0.558759	0.716352	0.780007	0.435387	0.632571
ENSG00000272518	75.2519	-0.534997	0.302435	-1.76897	0.0768991	0.209066
ENSG00000276418	79.2775	0.0517851	0.264182	0.19602	0.844594	0.914581
ENSG00000147586	3433.69	-0.0118014	0.116936	-0.100922	0.919612	0.956504
ENSG00000285758	1.73299	-0.636754	1.86048	-0.342253	0.732161	NA
ENSG00000249328	27.5462	0.680852	0.498286	1.36639	0.171817	0.352315
ENSG00000272138	25.5113	0.538743	0.470478	1.1451	0.252169	0.451199
ENSG00000171033	28.1079	-0.52481	0.445381	-1.17834	0.238661	0.436345
ENSG00000091656	32.9069	-0.899642	0.431435	-2.08523	0.0370482	0.127026
ENSG00000137558	760.627	-0.762898	0.148382	-5.14146	2.72609e-07	8.76995e-06
ENSG00000253706	92.711	0.198297	0.260947	0.75991	0.447308	0.642994
ENSG00000254349	14.408	-0.0521429	0.610786	-0.0853702	0.931967	0.963828
ENSG00000104381	988.403	0.0325877	0.0994677	0.327621	0.743198	0.854538
ENSG00000154589	6.24601	2.86842	1.26203	2.27287	0.0230343	0.0907147
ENSG00000253833	7.46811	-0.651106	0.844703	-0.770811	0.440819	0.63783
ENSG00000175606	3163.98	-0.471297	0.146777	-3.21098	0.00132284	0.0106204
ENSG00000286113	21.3855	1.75978	0.656507	2.68053	0.00735061	0.0394699
ENSG00000258677	154.793	0.538351	0.254918	2.11186	0.0346985	0.121445
ENSG00000254273	1.62774	-0.598792	1.87771	-0.318894	0.749807	NA
ENSG00000040341	9610.89	-0.112232	0.099986	-1.12248	0.261658	0.462322
ENSG00000197816	127.149	0.42894	0.311423	1.37735	0.168403	0.347778
ENSG00000250295	4.74145	2.72724	1.73272	1.57397	0.115495	NA
ENSG00000121039	30975.2	-0.33009	0.0947864	-3.48246	0.000496833	0.00486339
ENSG00000254213	7.33791	2.9187	0.99211	2.94191	0.00326191	0.0214145
ENSG00000274443	2.94504	2.14989	2.19749	0.978341	0.327906	NA
ENSG00000253636	56.6718	0.58289	0.307816	1.89363	0.0582739	0.17311
ENSG00000147601	5013.73	0.0376788	0.114327	0.329571	0.741724	0.85325
ENSG00000104321	2.32315	0.539032	1.29176	0.417285	0.67647	NA
ENSG00000235531	1.34148	1.24686	1.98104	0.629395	0.52909	NA
ENSG00000147592	844.04	0.364096	0.138922	2.62087	0.00877053	0.0450209
ENSG00000140396	1728.26	0.139369	0.174272	0.799725	0.42387	0.622208
ENSG00000246528	2.45624	0.35312	1.27948	0.275987	0.782558	NA
ENSG00000137571	29.5064	-0.325258	0.490042	-0.663735	0.50686	0.688898
ENSG00000137573	4434.55	0.0613523	0.099295	0.617879	0.536655	0.712723
ENSG00000253479	6.05553	0.0662946	0.915291	0.0724301	0.94226	0.9697
ENSG00000214121	24.6635	-0.27844	0.534438	-0.520996	0.602369	0.762701
ENSG00000165084	97.8391	-0.333624	0.272216	-1.22558	0.220355	0.413418
ENSG00000046889	72.7494	-0.521614	0.30984	-1.6835	0.0922787	0.23608
ENSG00000271966	27.3955	0.433464	0.618112	0.701271	0.483134	0.670053
ENSG00000250869	2.43218	1.69673	2.10664	0.805417	0.420579	NA
ENSG00000227159	16.273	-0.217452	0.547946	-0.396849	0.691479	0.822589
ENSG00000104218	1407.88	-0.309685	0.105844	-2.92585	0.00343511	0.0222741
ENSG00000121022	5408.06	-0.00188289	0.104648	-0.0179925	0.985645	0.992484
ENSG00000261787	31.2947	0.122431	0.519197	0.235808	0.813582	0.896878
ENSG00000245910	2493.03	0.139063	0.140222	0.991738	0.321325	0.525307
ENSG00000178460	38.7667	-0.0134051	0.455077	-0.0294568	0.9765	0.988215
ENSG00000213005	2.8667	0.857962	1.41257	0.607378	0.5436	NA
ENSG00000104205	474.155	0.311807	0.137761	2.26339	0.0236119	0.0922945
ENSG00000175073	1420.42	-0.035932	0.190117	-0.189	0.850093	0.917617
ENSG00000147576	34.3379	2.24344	0.484902	4.62658	3.7176e-06	8.43284e-05
ENSG00000179041	1859.46	-1.01039	0.143693	-7.03162	2.04151e-12	2.04206e-10
ENSG00000246145	9.38066	0.161895	0.757454	0.213736	0.830753	0.90771
ENSG00000287127	3.47436	2.19355	1.29653	1.69186	0.090673	NA
ENSG00000147571	2.89204	-0.279866	1.79704	-0.155737	0.87624	NA
ENSG00000147573	2.74337	0.579498	1.61941	0.357845	0.720459	NA
ENSG00000253190	1.4782	2.37922	2.13098	1.11649	0.264212	NA
ENSG00000205268	1242.8	-0.131577	0.149904	-0.877742	0.380084	0.58136
ENSG00000272155	9.37529	0.218144	0.782408	0.278811	0.78039	0.877675
ENSG00000254081	2.55733	0.104784	3.41048	0.0307242	0.97549	NA
ENSG00000204779	16.9754	1.02525	0.749818	1.36733	0.171523	0.351928
ENSG00000261542	51.3493	-0.174999	0.478355	-0.365835	0.714488	0.83554
ENSG00000185728	4732.59	-0.275851	0.150395	-1.83417	0.0666286	0.189613
ENSG00000270673	40.9596	0.449081	0.361116	1.24359	0.21365	0.405292
ENSG00000137561	154.058	0.153167	0.242972	0.630389	0.52844	0.706163
ENSG00000274956	15.0036	1.34704	0.596422	2.25854	0.0239121	0.0930704
ENSG00000185942	3.08046	-0.698478	1.27496	-0.547844	0.583799	NA
ENSG00000285971	1.62073	1.66161	1.91583	0.867304	0.385775	NA
ENSG00000213881	79.6295	0.181883	0.306063	0.594265	0.552335	0.724654
ENSG00000171316	1433.46	-0.477434	0.276178	-1.72872	0.0838598	0.221785
ENSG00000228862	15.552	2.58978	0.722838	3.5828	0.000339934	0.00357615
ENSG00000104388	8230.6	0.207216	0.105339	1.96713	0.0491684	0.15515
ENSG00000251396	25.7331	2.10939	0.580878	3.63138	0.000281908	0.00307712
ENSG00000178538	22.2117	-0.924742	0.527815	-1.75202	0.0797704	0.214545
ENSG00000167912	7.08074	-0.428498	0.985576	-0.434769	0.66373	0.805622
ENSG00000126012	8760.2	-0.150692	0.107857	-1.39715	0.16237	0.339678
ENSG00000035681	2001.67	-0.11052	0.130132	-0.849288	0.395721	0.595991
ENSG00000215114	2834.05	0.0654569	0.084828	0.771642	0.440326	0.637422
ENSG00000253281	1.84944	-0.594179	1.63316	-0.363821	0.715992	NA
ENSG00000288041	126.085	-1.01081	0.240664	-4.2001	2.66796e-05	0.000447225
ENSG00000169122	537.012	-1.05681	0.340066	-3.10767	0.0018857	0.0140071
ENSG00000205293	9.35853	-0.731637	0.715738	-1.02221	0.30668	0.511226
ENSG00000254139	1.84518	0.642618	1.46999	0.437158	0.661997	NA
ENSG00000104331	4071.71	0.152806	0.082833	1.84474	0.0650747	0.186737
ENSG00000241431	143.74	0.0899461	0.262321	0.342886	0.731684	0.84667
ENSG00000253541	6.25533	0.211783	0.845689	0.250427	0.802257	0.890613
ENSG00000170791	609.729	0.177492	0.125118	1.4186	0.156016	0.331131
ENSG00000181690	10.5991	-1.80152	0.841473	-2.14091	0.0322811	0.115254
ENSG00000008988	37500.3	0.146274	0.118306	1.23641	0.216307	0.408406
ENSG00000254087	741.284	-0.0514751	0.13363	-0.385206	0.700085	0.827469
ENSG00000167904	1370.8	-0.469172	0.116738	-4.01903	5.8439e-05	0.000855097
ENSG00000206579	32.1104	-0.7371	0.503233	-1.46473	0.142995	0.31325
ENSG00000104237	11.2255	0.131732	0.748857	0.17591	0.860364	0.923316
ENSG00000164736	17849.9	-3.21483	0.445087	-7.22292	5.08837e-13	5.85803e-11
ENSG00000120992	8597.08	0.240052	0.103884	2.31078	0.0208452	0.0843623
ENSG00000260955	7.69946	0.135513	0.824085	0.16444	0.869385	0.929612
ENSG00000047249	1806.78	0.0386192	0.155988	0.247578	0.804461	0.892117
ENSG00000082556	6.72468	-1.24478	0.868132	-1.43386	0.151611	0.325211
ENSG00000196711	2.17568	-0.871426	1.58069	-0.551294	0.581432	NA
ENSG00000272024	5.13831	1.90976	1.0998	1.73647	0.082481	NA
ENSG00000147485	3.04095	1.86016	1.5415	1.20673	0.227538	NA
ENSG00000147481	6.94389	-0.432639	1.1023	-0.392488	0.694698	0.824284
ENSG00000080298	813.677	0.3392	0.163968	2.0687	0.0385744	0.130688
ENSG00000169139	6470.28	0.145329	0.0926481	1.56861	0.116739	0.275233
ENSG00000104738	15195.3	0.0723245	0.118849	0.608539	0.54283	0.71754
ENSG00000253729	19121.1	0.134625	0.0962869	1.39817	0.162062	0.339267
ENSG00000221869	115.533	-0.614744	0.245668	-2.50233	0.0123377	0.0575833
ENSG00000269924	4.64639	-0.963832	0.99681	-0.966916	0.333586	NA
ENSG00000164808	1556.08	0.438702	0.142434	3.08003	0.0020698	0.0150467
ENSG00000255366	38.4642	-1.51745	0.617427	-2.45769	0.0139832	0.0630606
ENSG00000248498	1.78031	-1.76824	1.80704	-0.978527	0.327814	NA
ENSG00000104450	1023.44	-0.130414	0.11516	-1.13246	0.25744	0.457382
ENSG00000165102	2412.87	0.172106	0.0982004	1.7526	0.0796711	0.214373
ENSG00000185900	248.272	-0.67647	0.186505	-3.62709	0.000286633	0.00311754
ENSG00000168172	3361.05	0.1505	0.0921104	1.63391	0.102279	0.252524
ENSG00000120925	1505.2	0.270773	0.174039	1.55581	0.119752	0.27956
ENSG00000286837	6.98757	-0.0298642	0.835205	-0.0357567	0.971476	0.985122
ENSG00000168575	1100.82	-0.12267	0.141848	-0.864802	0.387147	0.587964
ENSG00000104368	2.41572	-0.0352162	1.43594	-0.0245248	0.980434	NA
ENSG00000083168	3153.44	-0.208614	0.144069	-1.44802	0.147613	0.319732
ENSG00000158669	4238.66	0.109576	0.0967801	1.13222	0.257543	0.457382
ENSG00000147536	2368.7	0.53963	0.0998389	5.405	6.48069e-08	2.46135e-06
ENSG00000253133	7.78969	-0.275784	0.860801	-0.32038	0.74868	0.857662
ENSG00000147533	3392.77	0.175559	0.0894417	1.96284	0.0496653	0.156046
ENSG00000253802	1.49171	-3.49197	3.03933	-1.14893	0.250585	NA
ENSG00000131203	19.135	0.71679	0.5131	1.39698	0.16242	0.339705
ENSG00000183309	1545.85	-0.428924	0.228677	-1.87568	0.0606992	0.178416
ENSG00000254067	2.25265	0.970644	2.16138	0.449085	0.65337	NA
ENSG00000197140	84.7787	0.723339	0.273381	2.6459	0.00814732	0.0426906
ENSG00000168615	5593	0.215101	0.0910123	2.36343	0.0181066	0.0760185
ENSG00000169499	81.1404	-0.540179	0.286653	-1.88443	0.0595068	0.175802
ENSG00000147526	1754.91	0.0433032	0.0958212	0.451917	0.651329	0.796883
ENSG00000253570	1.80345	0.843872	1.75495	0.480852	0.630622	NA
ENSG00000239218	9.3845	-0.198715	0.715386	-0.277773	0.781186	0.877987
ENSG00000272159	4.06363	-0.664186	1.17306	-0.566202	0.571257	NA
ENSG00000077782	2679.07	0.139196	0.117795	1.18168	0.237333	0.434438
ENSG00000165046	64.1706	0.16353	0.346369	0.472127	0.636836	0.787654
ENSG00000085788	1817.93	-0.0236194	0.0992028	-0.238092	0.81181	0.895721
ENSG00000156735	1742.07	-0.398177	0.153245	-2.59831	0.0093685	0.0471356
ENSG00000175324	3081.17	0.0653268	0.110235	0.592615	0.553439	0.725279
ENSG00000286677	4.33197	2.14026	1.4446	1.48156	0.138457	NA
ENSG00000187840	3332.06	-0.00985397	0.117667	-0.0837443	0.93326	0.964288
ENSG00000280064	1.6718	-0.922896	1.7206	-0.536382	0.591695	NA
ENSG00000156675	1942.74	-0.153907	0.163319	-0.942366	0.346005	0.550176
ENSG00000020181	379.587	0.366597	0.160924	2.27808	0.0227217	0.0898548
ENSG00000183154	3.70101	1.3096	1.2318	1.06316	0.287711	NA
ENSG00000183779	239.614	-0.301797	0.359151	-0.840307	0.400736	0.600052
ENSG00000232024	5.65413	-3.5409	1.67457	-2.11451	0.0344714	NA
ENSG00000156687	10.9201	0.286975	0.687465	0.417439	0.676357	0.813319
ENSG00000133874	125.153	-0.796585	0.472096	-1.68734	0.0915384	0.234646
ENSG00000198042	3296.68	-0.78082	0.108493	-7.19694	6.15773e-13	7.00108e-11
ENSG00000129696	917.424	-0.40319	0.282488	-1.42728	0.153499	0.327346
ENSG00000172728	467.137	-0.713652	0.21238	-3.36026	0.000778699	0.0069363
ENSG00000272338	49.3785	-0.270199	0.361747	-0.746928	0.455107	0.649421
ENSG00000253974	1.24906	-0.146618	1.97015	-0.0744198	0.940676	NA
ENSG00000253377	4.04498	1.09779	1.16271	0.94417	0.345083	NA
ENSG00000165392	1714.51	-0.250758	0.145918	-1.71848	0.0857092	0.224675
ENSG00000253793	1.45694	2.96945	2.1291	1.3947	0.163108	NA
ENSG00000133863	3551.84	0.0466101	0.115523	0.40347	0.686602	0.8199
ENSG00000104687	4646.52	0.06344	0.0956266	0.663414	0.507065	0.689075
ENSG00000253457	1.51217	-0.647337	1.73676	-0.372727	0.709351	NA
ENSG00000286196	5.91192	1.93841	1.14446	1.69374	0.0903153	NA
ENSG00000197265	1644.24	-0.408746	0.138383	-2.95373	0.00313954	0.0208147
ENSG00000272375	9.72855	-0.392503	0.718091	-0.546592	0.584659	0.75024
ENSG00000104671	1885.39	-0.22926	0.139595	-1.64232	0.100524	0.249538
ENSG00000271869	20.3268	0.811823	0.514919	1.5766	0.114887	0.271987
ENSG00000241511	39.0856	0.459054	0.368206	1.24673	0.212497	0.403971
ENSG00000104660	2764.89	0.0452169	0.0957202	0.472386	0.636652	0.787557
ENSG00000272256	2.11108	1.19773	1.56225	0.766666	0.44328	NA
ENSG00000175886	45.4597	-0.135332	0.335194	-0.403742	0.686402	0.8199
ENSG00000134775	2152.73	-0.0140795	0.0985836	-0.142818	0.886434	0.939551
ENSG00000267404	4.72258	0.635657	1.33028	0.477837	0.632766	NA
ENSG00000274849	4.1953	-0.998617	1.07902	-0.925486	0.354713	NA
ENSG00000186814	523.68	0.140096	0.156471	0.895349	0.370601	0.572863
ENSG00000166974	727.062	0.23917	0.1253	1.90878	0.05629	0.16909
ENSG00000141431	9.73239	-1.91443	0.73919	-2.58991	0.00960023	0.0478443
ENSG00000188895	8455.91	-0.680555	0.128708	-5.28758	1.23948e-07	4.3465e-06
ENSG00000172000	136.156	-0.61771	0.336897	-1.83353	0.066724	0.189734
ENSG00000263823	63.0553	0.558239	0.315134	1.77143	0.0764886	0.208379
ENSG00000148773	13841.1	-0.452153	0.124034	-3.6454	0.000266976	0.00295108
ENSG00000230076	11.1635	0.200093	0.677425	0.295373	0.767709	0.869826
ENSG00000118276	14938.3	-0.325838	0.106161	-3.06929	0.00214568	0.0154511
ENSG00000134757	24.3616	-1.17285	0.481343	-2.43662	0.0148254	0.0657894
ENSG00000277157	4.76842	0.457372	1.07233	0.426523	0.669727	NA
ENSG00000134762	229.799	-0.53478	0.286185	-1.86865	0.0616718	0.180289
ENSG00000259659	5.13328	-0.229457	0.949263	-0.241721	0.808996	NA
ENSG00000276529	89.8562	-1.09208	0.262742	-4.15647	3.23196e-05	0.000524477
ENSG00000091157	766.008	0.134162	0.11617	1.15487	0.248143	0.446457
ENSG00000227232	361.261	-0.400088	0.158808	-2.51932	0.0117582	0.0556162
ENSG00000168061	973.329	-0.603129	0.217842	-2.76865	0.00562886	0.0324421
ENSG00000163683	1031.28	1.2585	0.21314	5.90456	3.53596e-09	1.84931e-07
ENSG00000141384	477.507	-0.44369	0.165241	-2.68511	0.00725056	0.0391047
ENSG00000287387	5.99166	-0.323801	1.13941	-0.284183	0.77627	NA
ENSG00000141380	4453.38	-0.0398315	0.0971614	-0.409952	0.681841	0.816879
ENSG00000266573	1.85313	0.151737	1.69859	0.0893311	0.928819	NA
ENSG00000151240	841.708	0.180541	0.139239	1.29663	0.194758	0.381458
ENSG00000259539	32.0677	0.17873	0.473085	0.377796	0.705582	0.830684
ENSG00000134489	6.68836	2.00446	0.984411	2.03621	0.0417297	0.13823
ENSG00000041357	17863	0.137596	0.116968	1.17636	0.239451	0.437135
ENSG00000141447	752.075	0.249838	0.122201	2.04448	0.0409058	0.136511
ENSG00000154040	455.795	0.337876	0.128682	2.62565	0.00864825	0.0445807
ENSG00000154065	4.98821	-0.4889	0.967666	-0.505236	0.613393	NA
ENSG00000109016	678.643	0.238526	0.113089	2.10918	0.034929	0.121995
ENSG00000215837	9.46633	0.706936	1.16901	0.604732	0.545357	0.719471
ENSG00000134490	500.429	0.0460149	0.173443	0.265303	0.790776	0.884249
ENSG00000085552	5.0763	0.228816	1.01925	0.224495	0.822372	NA
ENSG00000125878	3.39772	0.178501	1.16152	0.153678	0.877863	NA
ENSG00000101452	625.618	-0.488746	0.133292	-3.66673	0.000245667	0.00278793
ENSG00000141448	10.04	-0.744583	0.849151	-0.876856	0.380565	0.581683
ENSG00000105701	8195.96	0.232262	0.118961	1.95241	0.0508891	0.158261
ENSG00000265142	2.16763	2.92173	2.51043	1.16384	0.244489	NA
ENSG00000141449	216.629	0.0903707	0.219015	0.412623	0.679883	0.81528
ENSG00000266441	4.7844	-0.361994	1.00115	-0.361576	0.717669	NA
ENSG00000198346	644.218	-0.168715	0.227682	-0.741011	0.458687	0.651934
ENSG00000272716	17.3781	-1.28721	0.580223	-2.21848	0.0265223	0.100163
ENSG00000130706	4447.19	-0.122605	0.0956713	-1.28152	0.200011	0.388456
ENSG00000266145	1.32555	-1.77362	2.19945	-0.806392	0.420017	NA
ENSG00000144597	1091.13	-0.446746	0.158589	-2.81701	0.00484738	0.0290719
ENSG00000009413	1276.4	0.307472	0.125683	2.4464	0.0144292	0.0643895
ENSG00000274340	6.83404	1.71685	0.909755	1.88715	0.0591396	0.175113
ENSG00000226742	492.18	0.155092	0.136744	1.13418	0.25672	0.45655
ENSG00000092529	56.0968	1.10438	0.411077	2.68654	0.00721965	0.0389955
ENSG00000168675	25.0077	0.338825	0.647904	0.522956	0.601005	0.761606
ENSG00000101639	1944.05	-0.111026	0.115925	-0.957744	0.338192	0.542607
ENSG00000287894	1.92852	1.33541	1.76492	0.756637	0.449267	NA
ENSG00000175279	520.045	0.0964669	0.166137	0.580645	0.56148	0.731574
ENSG00000213023	89.8336	0.41538	0.265473	1.56468	0.117659	0.27655
ENSG00000267249	30.5798	-0.115391	0.417322	-0.276502	0.782162	0.878551
ENSG00000180902	453.333	0.226205	0.137694	1.64281	0.100423	0.249321
ENSG00000136059	24.8747	0.414907	0.661586	0.627139	0.530568	0.708213
ENSG00000141391	184.649	-0.144883	0.247429	-0.585553	0.558176	0.729399
ENSG00000134697	4663.91	-0.397627	0.0975748	-4.0751	4.59953e-05	0.000697551
ENSG00000106348	1803.35	0.0186388	0.0987565	0.188735	0.8503	0.917733
ENSG00000138069	8934.77	0.0122763	0.0856056	0.143406	0.88597	0.939295
ENSG00000236723	14.1663	-0.450626	0.588578	-0.765617	0.443904	0.640131
ENSG00000269514	1.34621	-0.876287	1.89604	-0.462167	0.643962	NA
ENSG00000159069	3014.14	-0.111298	0.0812839	-1.36925	0.170923	0.351031
ENSG00000227373	15.3968	1.59512	0.746425	2.13701	0.0325974	0.116157
ENSG00000183648	3334.82	0.197687	0.150122	1.31684	0.187892	0.373033
ENSG00000134265	1309.96	-0.168944	0.0971548	-1.73891	0.0820505	0.218495
ENSG00000154856	3.41684	-1.54425	1.5422	-1.00133	0.316667	NA
ENSG00000235454	23.6245	-0.318569	0.452724	-0.703672	0.481637	0.668939
ENSG00000119599	402.536	-0.556591	0.209368	-2.65843	0.00785056	0.0415091
ENSG00000017797	5170.47	0.0815255	0.0876599	0.93002	0.352361	0.556607
ENSG00000181555	3051.14	-0.104405	0.120745	-0.864671	0.38722	0.588004
ENSG00000264964	19.2567	0.857609	0.589168	1.45563	0.145495	0.316681
ENSG00000273284	18.8129	-0.409214	0.531848	-0.769419	0.441644	0.63847
ENSG00000280048	3.73959	1.77413	1.13911	1.55747	0.119358	NA
ENSG00000178127	5411.48	0.0575299	0.0855325	0.672609	0.501196	0.683725
ENSG00000168502	506.501	-0.721563	0.201743	-3.57664	0.000348039	0.00364257
ENSG00000142459	832.265	0.269328	0.141534	1.90291	0.0570521	0.170783
ENSG00000287834	467.86	-2.35369	0.207436	-11.3466	7.71136e-30	8.70186e-27
ENSG00000206432	60.8688	-0.367129	0.43785	-0.83848	0.401761	0.601229
ENSG00000198081	808.489	-0.603005	0.196217	-3.07315	0.00211814	0.0152949
ENSG00000263753	38.1702	0.161445	0.361447	0.446665	0.655117	0.799461
ENSG00000264575	2.20433	1.05065	1.41862	0.740613	0.458928	NA
ENSG00000287110	85.9346	0.58152	0.319547	1.81983	0.0687854	0.194218
ENSG00000172738	113.734	0.348529	0.359841	0.968565	0.332762	0.536766
ENSG00000146278	2311.85	-0.571081	0.58001	-0.984606	0.324817	0.528782
ENSG00000213904	73.8619	0.402643	0.322532	1.24838	0.211892	0.403356
ENSG00000011566	1793.4	-0.0179645	0.147372	-0.121899	0.902979	0.948597
ENSG00000238228	5.68622	0.998759	0.981858	1.01721	0.309052	NA
ENSG00000185008	10109.2	0.0682243	0.120382	0.566733	0.570895	0.739526
ENSG00000266783	13.904	-0.604537	0.712376	-0.84862	0.396093	0.596404
ENSG00000266450	2.18283	-0.273704	1.6505	-0.165831	0.86829	NA
ENSG00000265417	13.0038	-0.20259	0.806407	-0.251226	0.80164	0.890467
ENSG00000166562	3507.4	0.229996	0.128814	1.78549	0.0741812	0.204601
ENSG00000272461	8.00274	1.02491	0.805412	1.27253	0.203184	0.392974
ENSG00000176105	4803.85	0.0304237	0.081149	0.374911	0.707726	0.831631
ENSG00000287411	2.84588	1.01658	1.46469	0.694056	0.487647	NA
ENSG00000197093	82.0758	0.245777	0.270484	0.908657	0.363531	0.566866
ENSG00000148572	1144.47	-0.214847	0.20324	-1.05711	0.290461	0.493687
ENSG00000158270	34.2795	-0.397266	0.389812	-1.01912	0.308145	0.512518
ENSG00000263884	22.0115	0.976387	0.53271	1.83287	0.0668221	0.189876
ENSG00000173213	8.88002	0.262683	0.788282	0.333235	0.738957	0.851263
ENSG00000141560	1202.39	0.245439	0.114459	2.14434	0.0320054	0.114694
ENSG00000263063	1.81145	2.16301	1.75876	1.22985	0.218755	NA
ENSG00000141580	4504.88	0.00241967	0.0858567	0.0281827	0.977516	0.988875
ENSG00000169976	4554.46	0.127539	0.121757	1.04749	0.294873	0.49849
ENSG00000265692	14.9685	0.45689	0.580223	0.787438	0.431025	0.628364
ENSG00000141551	4193.62	-0.435102	0.137375	-3.16726	0.00153881	0.0119457
ENSG00000233016	1007.68	-1.33289	0.219447	-6.07385	1.24883e-09	7.21131e-08
ENSG00000115266	1156.67	-0.250399	0.157657	-1.58825	0.112229	0.268018
ENSG00000169727	3439.57	0.0345652	0.108845	0.317563	0.750817	0.858457
ENSG00000264569	3.2202	0.122603	1.42783	0.0858671	0.931572	NA
ENSG00000136159	2364.5	0.113995	0.104625	1.08956	0.275907	0.477316
ENSG00000163803	5.08119	0.108756	1.04492	0.104081	0.917105	NA
ENSG00000169683	508.683	0.193843	0.150515	1.28786	0.197794	0.385582
ENSG00000037241	5746.38	0.191706	0.133443	1.43662	0.150827	0.324353
ENSG00000169689	1823.22	0.0615607	0.156277	0.393921	0.69364	0.823833
ENSG00000273076	4.31113	-0.841667	1.13278	-0.743013	0.457474	NA
ENSG00000265688	78.5134	-1.46347	0.292188	-5.00866	5.48107e-07	1.62348e-05
ENSG00000278876	6.33987	1.02861	0.908313	1.13245	0.257447	0.457382
ENSG00000147853	4242.44	0.329758	0.0774807	4.256	2.08116e-05	0.00036247
ENSG00000262831	1.77067	1.49908	2.06422	0.726219	0.467705	NA
ENSG00000113319	17.4136	1.33617	0.704176	1.89749	0.0577627	0.17229
ENSG00000262660	13.5191	-0.961401	1.41115	-0.681288	0.495689	0.679009
ENSG00000261315	2.49752	-2.45023	1.69562	-1.44503	0.148449	NA
ENSG00000262049	220.866	0.158443	0.260263	0.608781	0.54267	0.717488
ENSG00000185527	3.71305	0.535894	1.20849	0.443442	0.657446	NA
ENSG00000136997	4034.31	-2.21922	0.391135	-5.67379	1.39674e-08	6.17568e-07
ENSG00000182446	6010.22	0.025446	0.0953549	0.266856	0.78958	0.883288
ENSG00000185504	1168.59	-0.0239392	0.154363	-0.155084	0.876755	0.934
ENSG00000176236	19.1388	-0.139919	0.522002	-0.268044	0.788666	0.882957
ENSG00000274828	150.993	-0.317344	0.262722	-1.20791	0.227083	0.421541
ENSG00000279187	6.28895	2.10237	1.32303	1.58906	0.112047	0.267831
ENSG00000087589	84.5168	3.69142	0.573619	6.43531	1.23219e-10	8.70857e-09
ENSG00000287275	10.1677	2.36106	0.843847	2.79797	0.00514254	0.0304248
ENSG00000213204	17.9365	0.567284	0.847585	0.669295	0.503307	0.685685
ENSG00000181409	434.016	-0.291389	0.133497	-2.18274	0.0290546	0.106732
ENSG00000226137	384.358	-0.215968	0.164338	-1.31417	0.188789	0.374246
ENSG00000125834	2012.88	0.0197887	0.147191	0.134442	0.893053	0.943406
ENSG00000280351	84.0299	-0.185844	0.27281	-0.681221	0.495731	0.679015
ENSG00000176108	499.025	-0.276646	0.123205	-2.24541	0.024742	0.0953484
ENSG00000184363	12.329	0.623285	0.772136	0.807222	0.419539	0.618215
ENSG00000177700	2466.41	0.264634	0.106461	2.48573	0.0129286	0.0594469
ENSG00000124610	1.46104	2.8069	2.14617	1.30787	0.190918	NA
ENSG00000171246	71.9294	0.106235	0.271108	0.391854	0.695166	0.824586
ENSG00000260369	1.63517	-0.315641	1.70145	-0.185513	0.852827	NA
ENSG00000287878	5.78264	2.01521	1.0009	2.0134	0.0440729	NA
ENSG00000262580	119.454	0.178625	0.239538	0.745708	0.455844	0.650013
ENSG00000141543	5440.26	-0.000457992	0.0763293	-0.00600022	0.995213	0.996895
ENSG00000005379	0.829613	1.54391	2.48699	0.620794	0.534735	NA
ENSG00000213920	313.009	0.307132	0.174441	1.76067	0.0782945	0.211571
ENSG00000262585	7.29446	0.316304	0.909199	0.347893	0.72792	0.844236
ENSG00000049167	1170.75	0.00912678	0.1227	0.0743829	0.940706	0.9687
ENSG00000250571	344.887	-0.0474395	0.147421	-0.321796	0.747607	0.857219
ENSG00000262772	22.7761	0.263221	0.493749	0.533106	0.59396	0.756896
ENSG00000167281	38.8255	0.611961	0.446738	1.36984	0.170735	0.350765
ENSG00000276965	1.88302	0.576648	1.96288	0.293776	0.768929	NA
ENSG00000187775	5.16806	3.03448	1.29152	2.34953	0.018797	NA
ENSG00000173517	1872.3	0.230953	0.138495	1.6676	0.0953961	0.241058
ENSG00000167895	8.97296	1.32917	1.17952	1.12688	0.259794	0.460317
ENSG00000204282	6.76162	-0.222555	0.883269	-0.251967	0.801066	0.890219
ENSG00000280414	4.38211	0.148644	1.24194	0.119687	0.904731	NA
ENSG00000267665	4.81068	0.327235	1.19611	0.273584	0.784404	NA
ENSG00000049768	10.3405	-0.0930281	0.791903	-0.117474	0.906484	0.949996
ENSG00000166342	31.2356	-1.46915	0.600261	-2.44752	0.0143842	0.064236
ENSG00000173402	8377.53	0.237879	0.0746609	3.18613	0.00144191	0.0113426
ENSG00000180979	1555.57	-0.13105	0.0977095	-1.34122	0.17985	0.362299
ENSG00000167889	393.151	-0.0220101	0.136878	-0.1608	0.872251	0.931646
ENSG00000267168	4.08876	-1.90123	1.48888	-1.27696	0.201618	NA
ENSG00000070495	1661.64	-0.882196	0.103338	-8.53702	1.37729e-17	3.76287e-15
ENSG00000182534	7157.93	0.327143	0.109144	2.99734	0.00272346	0.0186785
ENSG00000070526	2.58093	1.48078	1.7635	0.839685	0.401085	NA
ENSG00000185262	539.915	-0.319306	0.12873	-2.48044	0.0131221	0.0600949
ENSG00000272343	6.05009	1.04014	1.02775	1.01206	0.311511	0.515663
ENSG00000167880	3.6816	1.84236	1.8237	1.01023	0.312386	NA
ENSG00000240499	17.6221	-0.523378	0.570589	-0.917259	0.359007	0.562735
ENSG00000161533	2382.42	0.0543444	0.11739	0.462937	0.643409	0.792251
ENSG00000188878	611.303	0.366878	0.179362	2.04546	0.0408098	0.136268
ENSG00000267426	65.8459	0.356949	0.600159	0.594757	0.552006	0.724457
ENSG00000092929	28.47	1.24759	0.646983	1.92832	0.0538152	0.164373
ENSG00000132470	229.639	0.244522	0.217272	1.12542	0.260411	0.460869
ENSG00000104885	1928.92	-0.25989	0.116981	-2.22165	0.0263073	0.0996194
ENSG00000108469	825.582	-0.0421097	0.171221	-0.245938	0.80573	0.892635
ENSG00000166923	66.7442	-0.367535	0.36194	-1.01546	0.309886	0.514049
ENSG00000266714	31.4212	1.17218	0.621054	1.8874	0.0591071	0.175074
ENSG00000182173	1002.11	-0.405436	0.15609	-2.59744	0.00939202	0.0471921
ENSG00000184743	3197.14	0.160759	0.0817099	1.96744	0.0491323	0.15509
ENSG00000119965	954.957	-0.319794	0.126393	-2.53015	0.0114014	0.0543779
ENSG00000186056	70.0392	-0.422335	0.466174	-0.905961	0.364957	0.568121
ENSG00000175106	124.215	0.0457792	0.245536	0.186446	0.852095	0.91876
ENSG00000125445	4260.62	0.0529407	0.107349	0.493166	0.621896	0.776806
ENSG00000176182	388.854	-0.452232	0.189098	-2.39152	0.0167787	0.0718609
ENSG00000263786	4.97401	-0.749426	0.965677	-0.776063	0.437712	NA
ENSG00000265800	2.86104	1.6249	1.96786	0.825719	0.408963	NA
ENSG00000182040	11.655	-1.07939	0.670681	-1.60939	0.107532	0.261024
ENSG00000163362	168.201	-0.289829	0.209484	-1.38353	0.166502	0.345166
ENSG00000161513	1457.35	0.470625	0.162619	2.89403	0.00380329	0.0240814
ENSG00000109062	1475.6	-0.0712801	0.109949	-0.648303	0.516789	0.696914
ENSG00000196812	365.7	-0.382831	0.192287	-1.99093	0.0464882	0.149083
ENSG00000205002	7.01318	-0.963002	0.950956	-1.01267	0.311219	0.515413
ENSG00000172794	7.85601	0.039376	0.919318	0.0428318	0.965836	0.982092
ENSG00000126785	56.8646	-0.488292	0.375266	-1.30119	0.193194	0.379826
ENSG00000146414	862.943	-0.50027	0.120012	-4.1685	3.06607e-05	0.000502456
ENSG00000286846	12.756	1.04486	0.737991	1.41581	0.15683	0.33215
ENSG00000227036	16.9975	0.247501	0.599131	0.4131	0.679534	0.815022
ENSG00000125398	10.7465	-2.48203	0.793582	-3.12762	0.00176225	0.0133023
ENSG00000198312	6.07546	-0.853917	1.02285	-0.834839	0.403808	0.603208
ENSG00000234899	1.53062	-0.75997	2.21577	-0.342982	0.731612	NA
ENSG00000123700	100.634	-1.66555	0.358668	-4.64371	3.42201e-06	7.90909e-05
ENSG00000164296	404.253	0.215107	0.159679	1.34712	0.177943	0.360035
ENSG00000288052	24.3931	2.56238	0.536006	4.7805	1.74859e-06	4.41489e-05
ENSG00000104427	690.138	-0.489495	0.175552	-2.78831	0.00529834	0.0311001
ENSG00000087903	401.86	0.0825049	0.148983	0.553788	0.579724	0.746367
ENSG00000151490	32.1771	0.364936	0.411457	0.886937	0.375113	0.576818
ENSG00000141337	205.371	-0.336054	0.293985	-1.1431	0.252998	0.451949
ENSG00000285331	164.796	-0.135759	0.183809	-0.738588	0.460157	0.653213
ENSG00000196704	4655.1	0.110591	0.125982	0.877829	0.380036	0.58136
ENSG00000130741	23638.7	0.0500724	0.074457	0.672501	0.501265	0.683725
ENSG00000177984	1.511	0.298951	1.91105	0.156433	0.875692	NA
ENSG00000278730	1566.22	0.124628	0.0951205	1.31022	0.190123	0.376105
ENSG00000266117	2.06244	1.70119	1.7971	0.94663	0.343828	NA
ENSG00000116337	3130.92	-0.161154	0.0971755	-1.65838	0.0972414	0.244171
ENSG00000279917	3.26909	-1.66858	1.42063	-1.17454	0.24018	NA
ENSG00000263829	1.19701	-0.427248	1.96266	-0.217688	0.827673	NA
ENSG00000183060	157.023	-0.406359	0.246707	-1.64713	0.0995311	0.247947
ENSG00000075429	1.36721	-2.24274	1.98629	-1.12911	0.258851	NA
ENSG00000185070	64.571	-0.5847	0.340599	-1.71668	0.0860378	0.225118
ENSG00000055208	4042.05	-0.174931	0.144283	-1.21242	0.225352	0.41964
ENSG00000149403	23.9058	0.254823	0.525298	0.485101	0.627605	0.780827
ENSG00000168646	322.039	-0.66374	0.379942	-1.74695	0.0806453	0.216105
ENSG00000267184	1.49589	-0.248144	1.81102	-0.137019	0.891015	NA
ENSG00000120063	4405.56	-0.598912	0.126809	-4.72296	2.3244e-06	5.58376e-05
ENSG00000164687	3.09795	0.492242	1.29498	0.380116	0.703859	NA
ENSG00000259668	1.29803	3.8888	2.60253	1.49424	0.135114	NA
ENSG00000101898	35.816	-1.24718	0.437333	-2.85179	0.00434744	0.0266421
ENSG00000108854	7967.72	-0.963847	0.125215	-7.69756	1.38691e-14	2.22697e-12
ENSG00000261371	19.728	1.02053	0.841345	1.21297	0.225141	0.419375
ENSG00000136478	1575.07	-0.0599968	0.133789	-0.448444	0.653833	0.79862
ENSG00000130150	756.417	0.345153	0.136342	2.53152	0.0113569	0.0542856
ENSG00000007314	1.92753	-0.133291	2.50555	-0.0531984	0.957574	NA
ENSG00000176593	267.348	0.382876	0.17138	2.23408	0.0254779	0.0973639
ENSG00000198590	24.6526	1.11336	0.714459	1.55833	0.119156	0.278776
ENSG00000108604	1959.96	-0.0610409	0.0983753	-0.62049	0.534935	0.711398
ENSG00000087191	6595.47	0.0980358	0.0806542	1.21551	0.224172	0.418252
ENSG00000267291	1.28432	0.217458	1.78466	0.121848	0.903019	NA
ENSG00000266173	1168.33	-0.16907	0.116269	-1.45413	0.145911	0.317331
ENSG00000157379	340.241	-0.0249599	0.148844	-0.167691	0.866826	0.92791
ENSG00000204209	2528.84	-0.279549	0.0950941	-2.93971	0.00328521	0.0215309
ENSG00000273174	6.45405	0.451433	1.20767	0.373805	0.708549	0.832041
ENSG00000259024	265.598	-0.0684045	0.276428	-0.247459	0.804553	0.892134
ENSG00000170921	644.568	0.0779397	0.232115	0.33578	0.737037	0.850018
ENSG00000230330	4.62009	0.127684	1.01463	0.125844	0.899856	NA
ENSG00000285545	1.69206	1.6145	1.77706	0.90852	0.363604	NA
ENSG00000264546	1.24138	2.15297	2.91695	0.73809	0.46046	NA
ENSG00000146872	2307.19	-0.453916	0.225875	-2.00959	0.0444747	0.144649
ENSG00000269578	1.2428	0.519083	2.30724	0.22498	0.821995	NA
ENSG00000260799	2.02027	0.906446	1.74598	0.519163	0.603647	NA
ENSG00000276248	42.0542	-0.418389	0.4134	-1.01207	0.311505	0.515663
ENSG00000108510	3878.13	-0.187018	0.195832	-0.954994	0.339581	0.543882
ENSG00000136492	1937.18	0.179899	0.100185	1.79567	0.0725478	0.201608
ENSG00000267280	50.4022	0.102867	0.322507	0.318962	0.749756	0.858143
ENSG00000279977	2.93365	1.06889	1.34353	0.795588	0.426271	NA
ENSG00000172594	15.2337	0.779231	0.616836	1.26327	0.206491	0.396873
ENSG00000224011	3.5477	-0.993525	1.20591	-0.823881	0.410007	NA
ENSG00000170836	3791.07	-0.453879	0.548014	-0.828224	0.407544	0.606617
ENSG00000213228	23.6576	0.0940424	0.514352	0.182837	0.854926	0.920554
ENSG00000272100	1.96487	0.408705	1.62555	0.251426	0.801485	NA
ENSG00000241157	2.72548	0.846964	1.53155	0.55301	0.580257	NA
ENSG00000267248	166.955	0.388083	0.211931	1.83117	0.0670752	0.190371
ENSG00000243175	1.33698	0.346411	1.74499	0.198518	0.84264	NA
ENSG00000280852	2.71311	-1.61995	2.12951	-0.760714	0.446828	NA
ENSG00000261040	21.5832	0.0553947	0.552698	0.100226	0.920165	0.956752
ENSG00000267526	1.26728	-0.826059	1.77639	-0.46502	0.641917	NA
ENSG00000117069	1.77208	1.457	1.61219	0.903742	0.366132	NA
ENSG00000238283	6.87244	0.749045	0.897062	0.834998	0.403719	0.603176
ENSG00000149218	1035.76	-0.00898654	0.145905	-0.0615918	0.950888	0.974616
ENSG00000117533	834.712	0.20793	0.107128	1.94094	0.0522655	0.1612
ENSG00000273212	1.38527	0.0296411	2.81495	0.0105299	0.991599	NA
ENSG00000153982	805.391	-0.574138	0.186586	-3.07706	0.00209051	0.0151432
ENSG00000233690	1.22922	1.14075	2.07649	0.549365	0.582755	NA
ENSG00000167447	2135.4	-0.0756876	0.173407	-0.436474	0.662493	0.804679
ENSG00000230084	3.74792	1.29053	1.3832	0.933001	0.35082	NA
ENSG00000259438	4.41936	-0.0965054	1.32195	-0.0730021	0.941804	NA
ENSG00000186952	36.8947	-0.312949	0.367512	-0.851533	0.394473	0.594797
ENSG00000204498	360.469	-0.346914	0.247433	-1.40205	0.160899	0.337631
ENSG00000108384	3180.76	0.00571957	0.0954601	0.0599158	0.952223	0.975293
ENSG00000028310	2122.06	0.0145866	0.0957372	0.15236	0.878903	0.935083
ENSG00000213246	2428.73	0.21812	0.0993712	2.195	0.0281637	0.104423
ENSG00000287337	1.26884	2.78241	2.24219	1.24093	0.21463	NA
ENSG00000104529	11901.6	0.0911816	0.119897	0.760497	0.446958	0.64275
ENSG00000141433	2.92028	-0.0898727	1.49588	-0.0600801	0.952092	NA
ENSG00000115317	833.861	-0.180313	0.133659	-1.34905	0.177321	0.359211
ENSG00000150627	14.1788	-0.3371	0.702002	-0.480197	0.631087	0.783668
ENSG00000259810	19.7287	2.60245	0.604035	4.30845	1.64405e-05	0.000295914
ENSG00000229292	1.1164	2.58251	2.30407	1.12085	0.262352	NA
ENSG00000181610	3925.1	-0.0874609	0.121306	-0.720994	0.470913	0.660896
ENSG00000259287	5.57584	1.23457	1.09781	1.12458	0.260768	NA
ENSG00000113296	7.07808	0.536288	1.10197	0.486662	0.626498	0.779752
ENSG00000121064	1030.85	0.251342	0.0994362	2.52768	0.0114821	0.054663
ENSG00000082438	523.265	-0.415181	0.161171	-2.57602	0.00999443	0.049392
ENSG00000227304	2.16707	-1.50517	1.52705	-0.985677	0.324292	NA
ENSG00000259040	32.6103	0.0325643	0.430899	0.0755728	0.939759	0.968182
ENSG00000128016	239.989	-0.346447	0.208608	-1.66076	0.0967621	0.243301
ENSG00000153933	78.9451	-0.335928	0.291337	-1.15305	0.248888	0.447226
ENSG00000236792	2.08217	1.1435	1.92079	0.595329	0.551624	NA
ENSG00000103353	8180.24	0.286204	0.0806428	3.54904	0.000386644	0.00397167
ENSG00000242732	106.631	0.0799883	0.243446	0.328567	0.742483	0.853876
ENSG00000278869	4.32803	-0.607818	1.09071	-0.557267	0.577345	NA
ENSG00000075643	415.131	-0.0533781	0.144894	-0.368394	0.712579	0.834054
ENSG00000108960	2959.63	-0.226371	0.0992519	-2.28077	0.0225621	0.0894517
ENSG00000108924	72.1281	0.381028	0.535328	0.711764	0.476611	0.665474
ENSG00000166260	3033.3	0.120296	0.0853025	1.41023	0.158472	0.334389
ENSG00000141198	2293.76	0.103127	0.0983253	1.04884	0.294254	0.49786
ENSG00000271880	20.0214	0.786051	3.44933	0.227885	0.819736	0.90073
ENSG00000087258	56.3419	-0.297597	0.51035	-0.583125	0.559809	0.730594
ENSG00000186496	60.8119	-0.598146	0.47319	-1.26407	0.206205	0.396494
ENSG00000213757	144.039	0.457681	0.295289	1.54995	0.121155	0.281539
ENSG00000185920	7553.91	-1.60863	0.20139	-7.98765	1.37531e-15	2.73641e-13
ENSG00000279089	62.7286	-0.845055	0.344742	-2.45127	0.0142354	0.0637426
ENSG00000243678	18195.2	0.175388	0.129232	1.35716	0.174731	0.355977
ENSG00000284526	5.3649	-0.500331	0.959091	-0.521672	0.601899	NA
ENSG00000173714	25.8207	4.14663	2.58893	1.60168	0.109227	0.263287
ENSG00000162231	3868.71	0.622375	0.129808	4.79457	1.63025e-06	4.15624e-05
ENSG00000270083	7.67459	-0.852962	0.762309	-1.11892	0.263175	0.463992
ENSG00000275897	1.48255	-0.281381	1.91753	-0.146742	0.883336	NA
ENSG00000047648	22.5053	-0.671953	0.485765	-1.38329	0.166577	0.345244
ENSG00000196668	36.8149	-0.526171	0.394682	-1.33315	0.182482	0.365743
ENSG00000015532	1114.05	0.175432	0.110861	1.58244	0.113548	0.269993
ENSG00000282416	16.7758	-0.250065	0.992579	-0.251934	0.801092	0.890219
ENSG00000108821	72.1601	0.620048	0.318099	1.94923	0.0512683	0.159116
ENSG00000108823	2.34428	0.549342	1.77	0.310362	0.756286	NA
ENSG00000177706	668.917	-0.141338	0.114482	-1.23459	0.216984	0.409095
ENSG00000166823	240.048	-0.747224	0.341293	-2.18939	0.0285685	0.105539
ENSG00000185722	2941.68	0.143443	0.10993	1.30486	0.191941	0.378209
ENSG00000162849	44.5425	-0.546914	0.393485	-1.38993	0.164552	0.342381
ENSG00000136504	1771.42	-0.536964	0.182284	-2.94576	0.00322163	0.0212129
ENSG00000121073	2204.1	0.0801508	0.110852	0.723045	0.469652	0.66024
ENSG00000095739	92.2359	-1.39951	0.353829	-3.95533	7.64278e-05	0.00106795
ENSG00000132205	47.4538	0.222949	0.404606	0.551026	0.581616	0.747698
ENSG00000248714	25.5901	0.26959	0.517112	0.521338	0.602131	0.762452
ENSG00000288437	1.85916	2.65955	1.76135	1.50995	0.131056	NA
ENSG00000285184	124.626	0.691975	0.249792	2.7702	0.00560211	0.0323593
ENSG00000108798	1.22398	1.40183	1.79424	0.781295	0.434629	NA
ENSG00000159199	4647.46	0.186732	0.135051	1.38268	0.166763	0.345435
ENSG00000113441	3890.15	0.186322	0.1288	1.4466	0.14801	0.320251
ENSG00000258102	9.40193	0.709173	0.73313	0.967322	0.333383	0.537517
ENSG00000138382	2304.28	-0.118469	0.128022	-0.925382	0.354767	0.559152
ENSG00000115641	1133.32	-0.108361	0.138596	-0.781849	0.434303	0.631748
ENSG00000263798	4.94974	0.15977	1.45721	0.109641	0.912694	NA
ENSG00000258376	2.47364	2.39163	3.25438	0.734896	0.462403	NA
ENSG00000099326	318.907	-0.654384	0.18878	-3.46639	0.000527493	0.00508392
ENSG00000172361	50.3824	1.36544	0.374152	3.64943	0.000262825	0.00292285
ENSG00000006025	12.722	2.61604	0.877934	2.97978	0.0028846	0.0195348
ENSG00000263766	11.6871	0.56111	0.787872	0.712184	0.476351	0.665223
ENSG00000105642	685.15	-0.0564861	0.126424	-0.446798	0.655021	0.79945
ENSG00000228782	215.657	-0.0169913	0.215653	-0.0787897	0.9372	0.966667
ENSG00000262265	14.4447	-1.35227	0.668435	-2.02305	0.0430685	0.141475
ENSG00000239291	5.30088	-1.94584	1.21715	-1.59869	0.10989	NA
ENSG00000004897	9096.79	-0.196207	0.102135	-1.92106	0.0547237	0.166107
ENSG00000265542	1.22492	2.26195	2.69465	0.839422	0.401232	NA
ENSG00000133937	23.3628	-1.4311	0.542977	-2.63566	0.00839746	0.0436196
ENSG00000255624	313.796	1.22541	0.182003	6.73291	1.66297e-11	1.38999e-09
ENSG00000262879	1571.8	0.332595	0.131171	2.53559	0.0112259	0.0538498
ENSG00000132911	4.18906	-1.26656	1.08594	-1.16633	0.243481	NA
ENSG00000179673	29.6864	-0.846657	0.52734	-1.60552	0.108379	0.262209
ENSG00000158955	2.30583	0.341394	1.62386	0.210236	0.833483	NA
ENSG00000238083	215.901	0.173798	0.184633	0.941316	0.346543	0.550696
ENSG00000227960	2.23115	-0.101455	1.50094	-0.0675943	0.946109	NA
ENSG00000214401	38.5528	0.589212	0.37661	1.56452	0.117697	0.276564
ENSG00000258857	4.08076	0.965429	1.05102	0.918564	0.358324	NA
ENSG00000279685	4.15438	0.242655	1.01798	0.238368	0.811596	NA
ENSG00000186868	1237.34	-0.0312295	0.122485	-0.254966	0.798749	0.888979
ENSG00000164182	2992.04	0.180029	0.145211	1.23977	0.215059	0.407058
ENSG00000184361	1.06284	1.64773	3.43353	0.479895	0.631302	NA
ENSG00000258430	6.5646	-1.74561	0.980784	-1.77981	0.0751065	0.205904
ENSG00000287315	12.4335	0.193637	0.676318	0.28631	0.774641	0.874175
ENSG00000161714	605.169	0.388139	0.314122	1.23563	0.216596	0.408657
ENSG00000131094	441.374	0.407079	0.14203	2.86615	0.00415493	0.0256806
ENSG00000116717	4065.98	-2.05532	0.246851	-8.32614	8.3518e-17	1.98545e-14
ENSG00000279879	54.905	0.44245	0.379817	1.1649	0.244058	0.442369
ENSG00000255423	51.1908	-0.944525	0.502558	-1.87944	0.0601849	0.177177
ENSG00000171298	1499.08	0.419575	0.112993	3.71327	0.000204598	0.00241779
ENSG00000108309	65.5895	0.0434372	0.288443	0.150592	0.880297	0.936198
ENSG00000106588	11769.1	0.271385	0.114705	2.36595	0.0179841	0.0756423
ENSG00000285486	5.80284	1.81694	1.06976	1.69846	0.0894211	NA
ENSG00000286241	1.53519	2.16954	2.493	0.870255	0.384161	NA
ENSG00000004939	25.0515	0.889308	0.560034	1.58795	0.112297	0.268109
ENSG00000156966	8.4502	0.34313	0.797678	0.430161	0.667078	0.807997
ENSG00000164692	48.8877	0.295147	0.330813	0.892187	0.372293	0.574466
ENSG00000125319	304.706	-0.627107	0.240335	-2.6093	0.00907277	0.046043
ENSG00000108852	1701.3	0.190153	0.0977212	1.94587	0.0516704	0.160011
ENSG00000167941	2.76955	3.20959	1.61062	1.99276	0.0462873	NA
ENSG00000111913	4.4551	-1.31946	1.17199	-1.12584	0.260235	NA
ENSG00000267253	5.13176	0.38262	0.984304	0.388721	0.697482	NA
ENSG00000279602	58.4057	1.93701	0.597744	3.24054	0.00119303	0.00977109
ENSG00000092094	1292.77	-0.138562	0.10783	-1.285	0.198791	0.386612
ENSG00000112964	326.657	0.296009	0.148164	1.99785	0.045733	0.147408
ENSG00000274585	9.82864	0.440908	1.29681	0.339994	0.733861	0.847796
ENSG00000197635	4.0689	0.357102	1.24016	0.287948	0.773386	NA
ENSG00000267681	8.21808	-0.110644	0.781214	-0.14163	0.887372	0.940063
ENSG00000108828	4145.91	0.0914506	0.0935102	0.977974	0.328087	0.53195
ENSG00000108825	52.6833	0.378004	0.464351	0.814049	0.415617	0.614877
ENSG00000218996	16.5409	-1.49927	0.607825	-2.46661	0.0136398	0.0618779
ENSG00000260105	12.9647	3.0425	0.93115	3.26747	0.00108514	0.00907689
ENSG00000273232	2.57411	-0.217902	1.24588	-0.174898	0.86116	NA
ENSG00000166105	3.93433	-0.211092	1.20967	-0.174503	0.86147	NA
ENSG00000108797	1545.59	0.381386	0.114238	3.33853	0.000842215	0.00739767
ENSG00000007171	1.48358	0.821222	2.72883	0.300943	0.763458	NA
ENSG00000108788	1865.02	-0.322442	0.110484	-2.91844	0.00351786	0.0226695
ENSG00000068120	1634.5	-0.0892434	0.0968646	-0.921321	0.356883	0.560702
ENSG00000287431	125.134	0.463353	0.210759	2.1985	0.0279137	0.103765
ENSG00000241489	253.99	0.295735	0.18412	1.60621	0.108229	0.262089
ENSG00000108785	1.22014	2.76508	2.26526	1.22065	0.222219	NA
ENSG00000108784	807.975	-0.210258	0.117558	-1.78855	0.073687	0.203722
ENSG00000117862	4632.43	0.359292	0.117798	3.05007	0.00228789	0.0162767
ENSG00000177469	28945.1	-0.0676366	0.0957285	-0.706546	0.479849	0.667551
ENSG00000168256	2007.14	-0.115745	0.0862117	-1.34257	0.179411	0.361688
ENSG00000250292	2.81506	1.7854	2.38844	0.747518	0.454751	NA
ENSG00000131473	11736.2	0.122413	0.0931203	1.31456	0.188656	0.374145
ENSG00000178502	1137.34	0.166069	0.19495	0.851852	0.394296	0.594784
ENSG00000166681	3524.28	0.28434	0.10416	2.72985	0.00633639	0.0355354
ENSG00000141696	2096.58	0.0950379	0.126508	0.751238	0.45251	0.647412
ENSG00000173812	14875.2	-0.672817	0.091687	-7.3382	2.16489e-13	2.75197e-11
ENSG00000128422	3.19047	0.0656651	1.19394	0.0549985	0.95614	NA
ENSG00000254811	1.03988	0.382627	2.84515	0.134484	0.89302	NA
ENSG00000100399	3.43801	2.47688	1.46365	1.69226	0.0905969	NA
ENSG00000108861	2154.31	-0.0484188	0.148977	-0.325008	0.745175	0.855897
ENSG00000245888	15.0569	0.336269	0.717443	0.468704	0.639281	0.788921
ENSG00000108244	3.03825	-0.883319	1.17005	-0.75494	0.450285	NA
ENSG00000179010	19808.4	0.0452602	0.0956499	0.473186	0.63608	0.787375
ENSG00000264058	2.88548	0.846067	2.16593	0.390625	0.696074	NA
ENSG00000085415	3448.23	-0.192794	0.118381	-1.62858	0.103401	0.254429
ENSG00000073584	6470.03	-0.0206177	0.0843436	-0.244449	0.806883	0.893094
ENSG00000225357	1.32316	2.67168	2.18949	1.22023	0.222379	NA
ENSG00000141753	233.316	0.190481	0.189847	1.00334	0.315698	0.519775
ENSG00000078900	6.48114	0.0161142	0.913339	0.0176431	0.985924	0.992484
ENSG00000273008	53.1929	1.11957	0.391742	2.85793	0.00426417	0.026246
ENSG00000284503	1.50819	-1.33277	1.9058	-0.699323	0.48435	NA
ENSG00000279199	24.1887	-0.0798487	0.445408	-0.179271	0.857725	0.921995
ENSG00000015153	732.965	-0.147588	0.157604	-0.936448	0.349043	0.553467
ENSG00000162522	457.21	0.17362	0.151151	1.14865	0.250699	0.449355
ENSG00000108344	6206.13	-0.0809614	0.0891238	-0.908414	0.363659	0.566969
ENSG00000137273	24.3776	-1.28942	0.510332	-2.52664	0.0115161	0.0547855
ENSG00000204913	1.79887	2.59281	2.11751	1.22446	0.220778	NA
ENSG00000214188	7.49337	1.04704	0.853955	1.22611	0.220159	0.41322
ENSG00000264968	5.75977	-0.187948	0.948346	-0.198185	0.8429	NA
ENSG00000161405	8.10133	1.53549	1.29338	1.18719	0.235151	0.431717
ENSG00000173991	42.5546	0.00581743	0.404735	0.0143734	0.988532	0.993651
ENSG00000179978	126.777	-0.183021	0.328867	-0.55652	0.577856	0.744975
ENSG00000131771	2.79989	2.00359	2.15417	0.930098	0.35232	NA
ENSG00000125686	4776.48	-0.320128	0.106795	-2.9976	0.00272116	0.0186697
ENSG00000088543	159.51	-0.106835	0.255348	-0.41839	0.675662	0.812878
ENSG00000108298	50591.1	0.19887	0.10156	1.95816	0.0502112	0.157007
ENSG00000278950	25.4666	-1.09734	0.496415	-2.21053	0.0270683	0.101492
ENSG00000230373	44.4675	0.250787	0.33932	0.739088	0.459854	0.652984
ENSG00000280177	2.12089	0.138765	1.96364	0.070667	0.943663	NA
ENSG00000141748	7.89211	2.74205	1.24619	2.20035	0.0277824	0.103407
ENSG00000189077	690.335	0.280303	0.157573	1.77888	0.0752598	0.20617
ENSG00000183751	1355.38	-0.157035	0.180125	-0.871809	0.383313	0.584273
ENSG00000204952	11.4166	0.547063	0.692024	0.790527	0.42922	0.627148
ENSG00000265784	1.02602	-1.45685	2.3641	-0.616236	0.537739	NA
ENSG00000271815	2.85776	0.303271	1.37848	0.220004	0.825868	NA
ENSG00000265185	72.4817	1.26608	0.708444	1.78713	0.0739165	0.204079
ENSG00000113300	4633.14	-0.231907	0.111279	-2.08401	0.0371594	0.127306
ENSG00000269954	4.91387	-0.387198	1.03389	-0.374505	0.708029	NA
ENSG00000152953	7.62302	1.24835	1.01399	1.23112	0.218278	0.410814
ENSG00000277972	477.24	0.258337	0.179336	1.44052	0.149719	0.322731
ENSG00000228797	1.94746	-0.635878	1.42515	-0.446182	0.655466	NA
ENSG00000247596	1318.39	0.0929287	0.0965692	0.962302	0.335898	0.539873
ENSG00000268189	15.8919	0.828572	0.638106	1.29849	0.194121	0.380896
ENSG00000277363	149.337	0.166481	0.215766	0.771578	0.440364	0.637424
ENSG00000274615	48.2307	0.174185	0.397961	0.437693	0.661609	0.804167
ENSG00000274512	544.475	-0.0868535	0.218217	-0.398014	0.69062	0.822589
ENSG00000275066	1739.84	-0.0251528	0.127133	-0.197846	0.843165	0.913749
ENSG00000276234	694.287	-0.834009	0.157348	-5.30042	1.15537e-07	4.0892e-06
ENSG00000278540	3445.7	-0.0637229	0.143747	-0.443298	0.65755	0.800935
ENSG00000175536	190.625	0.0597962	0.2094	0.28556	0.775215	0.874471
ENSG00000276728	31.6924	-0.190094	0.397951	-0.477681	0.632877	0.78456
ENSG00000275700	3098.33	-0.240081	0.100621	-2.386	0.017033	0.0726272
ENSG00000162643	39.9702	0.000327476	0.385032	0.000850515	0.999321	0.99954
ENSG00000277268	1.6086	0.340918	2.13702	0.15953	0.873252	NA
ENSG00000131626	2457.96	-0.165785	0.118029	-1.40461	0.160138	0.336817
ENSG00000130675	525.967	0.0872961	0.215027	0.405978	0.684759	0.818859
ENSG00000048392	4142.42	0.131584	0.120692	1.09024	0.275606	0.476884
ENSG00000277161	1078.29	-0.354355	0.144665	-2.44949	0.0143057	0.0639635
ENSG00000259755	3.33528	-1.33978	1.24168	-1.07901	0.280584	NA
ENSG00000197283	573.584	-0.346087	0.246969	-1.40134	0.161113	0.337898
ENSG00000135312	1.2861	-1.40128	2.01956	-0.693851	0.487776	NA
ENSG00000205155	1174.18	0.0772211	0.113225	0.682017	0.495228	0.678781
ENSG00000148737	811.781	-0.269276	0.159352	-1.68982	0.0910629	0.233853
ENSG00000021645	7.93803	-0.011831	0.852505	-0.0138779	0.988927	0.993923
ENSG00000278023	310.596	0.327142	0.170283	1.92117	0.0547107	0.166107
ENSG00000270240	5.71054	1.87399	1.00771	1.85964	0.0629362	NA
ENSG00000125968	8905.02	-1.28009	0.507444	-2.52263	0.0116481	0.0552665
ENSG00000165695	4.47007	0.0157943	1.02359	0.0154304	0.987689	NA
ENSG00000271392	1.4908	-0.0748268	1.96634	-0.0380539	0.969645	NA
ENSG00000259644	2.08543	-0.506235	1.50147	-0.337161	0.735996	NA
ENSG00000169379	1374.24	-0.649897	0.112885	-5.75715	8.55472e-09	4.02556e-07
ENSG00000270647	8846.95	0.0455566	0.0835153	0.545488	0.585418	0.750741
ENSG00000143376	2379.84	-0.169592	0.10643	-1.59346	0.111056	0.266271
ENSG00000006125	12011.4	0.0982565	0.101408	0.96892	0.332585	0.536669
ENSG00000287966	48.64	-0.448449	0.360117	-1.24529	0.213026	0.404422
ENSG00000253148	10.3246	0.805331	0.773128	1.04165	0.297573	0.501526
ENSG00000197308	2.88005	0.607755	1.44743	0.419885	0.67457	NA
ENSG00000229425	1531.82	-0.635788	0.145229	-4.37784	1.19859e-05	0.000224337
ENSG00000140598	1275.88	-0.0206145	0.107595	-0.191594	0.84806	0.91618
ENSG00000090924	4522	-0.669118	0.109693	-6.09993	1.06116e-09	6.18616e-08
ENSG00000006831	6397.06	0.208647	0.0752501	2.77272	0.00555903	0.0322019
ENSG00000224597	782.374	-0.366498	0.134894	-2.71694	0.00658885	0.0365482
ENSG00000105447	3008.81	-0.545649	0.103626	-5.26555	1.39767e-07	4.85471e-06
ENSG00000085662	2.01301	-0.862293	1.5663	-0.550531	0.581956	NA
ENSG00000030066	5400.09	0.0250855	0.0854348	0.293621	0.769047	0.870804
ENSG00000073536	971.046	-0.52118	0.147438	-3.53491	0.000407915	0.00413677
ENSG00000277693	20.1223	-0.150242	0.71347	-0.210579	0.833216	0.908561
ENSG00000198783	921.529	-0.5231	0.229179	-2.28249	0.0224602	0.0891685
ENSG00000181291	4.28612	0.816119	1.2347	0.660984	0.508622	NA
ENSG00000172156	2.09733	-1.58955	1.83995	-0.863906	0.387639	NA
ENSG00000221874	5.12543	-2.13458	2.47992	-0.860744	0.389379	NA
ENSG00000236698	41.9765	0.0748283	0.378082	0.197916	0.843111	0.913749
ENSG00000006042	459.51	0.286246	0.149605	1.91335	0.0557035	0.167872
ENSG00000219607	3.72247	1.39433	1.19178	1.16995	0.24202	NA
ENSG00000205041	30.485	0.846799	0.455477	1.85915	0.0630064	0.18275
ENSG00000266718	1.08736	1.60369	3.45177	0.4646	0.642218	NA
ENSG00000108671	8725.74	-0.0285981	0.0995703	-0.287215	0.773948	0.873927
ENSG00000141314	541.437	0.381901	0.156338	2.4428	0.014574	0.0648619
ENSG00000129245	4443.5	-0.158198	0.110666	-1.42951	0.152856	0.32653
ENSG00000135842	24.1976	-0.327247	0.523972	-0.62455	0.532266	0.70956
ENSG00000257431	1.2256	0.787114	3.29064	0.239198	0.810952	NA
ENSG00000227376	5.75606	0.455264	1.00158	0.454544	0.649437	NA
ENSG00000251211	4.4397	2.28329	1.55263	1.47059	0.141402	NA
ENSG00000167112	2608.27	-0.017598	0.106656	-0.164997	0.868946	0.929255
ENSG00000174137	68.5566	-0.0536886	0.340263	-0.157785	0.874626	0.932977
ENSG00000278546	2.77683	0.936813	1.31151	0.714299	0.475042	NA
ENSG00000164342	3.38747	0.847105	1.4476	0.58518	0.558427	NA
ENSG00000131242	793.045	0.014652	0.214542	0.0682945	0.945551	0.971777
ENSG00000274419	95.3266	-0.0855586	0.262269	-0.326225	0.744254	0.855354
ENSG00000186628	3.10392	2.02931	1.52483	1.33084	0.183242	NA
ENSG00000142556	1523.51	-0.360024	0.214267	-1.68025	0.0929079	0.236896
ENSG00000196712	3598.61	0.00412506	0.114241	0.0361083	0.971196	0.985026
ENSG00000264107	5.87427	-0.610448	0.87278	-0.69943	0.484284	NA
[truncated: 21,268 more rows]
